# Supplementary material for: Rhythmic Diel Pattern of Gene Expression in Juvenile Maize Leaf
Source: PLoS One. 2011 Aug 17;6(8):e23628. doi: 10.1371/journal.pone.0023628 (PMC3157397; doi:10.1371/journal.pone.0023628)
Supplement: Table S2 — Annotation of genes in enriched Gene Ontology categories in cluster groups “dusk”, “dawn” and “day”. For “night” group only one GO category was enriched so it is not presented here. Capital letters in square brackets correspond to GO categories: F = molecular function, C = cellular component, P = biological process. (XLS) [file pone.0023628.s009.xls]

## Sheet: Arkusz1
dusk
Maizearray probe ID	Maizesequence transcript ID	Entrez GeneID	Enriched GO ID	Parental GO ID	Enriched GO description	Parental GO description
MZ00000467	GRMZM2G000093_T02	100278670	GO:0003677|GO:0004518|GO:0004553|GO:0005515|GO:0005975|GO:0006259	GO:0016798|GO:0003824|GO:0034641|GO:0003674|GO:0003676|GO:0006807|GO:0016788|GO:0006139|GO:0005488|GO:0016787|GO:0044238|GO:0044237|GO:0043170|GO:0008150|GO:0044260|GO:0090304|GO:0008152|GO:0009987	DNA binding [F]|nuclease activity [F]|hydrolase activity, hydrolyzing O-glycosyl compounds [F]|protein binding [F]|carbohydrate metabolic process [P]|DNA metabolic process [P]	hydrolase activity, acting on glycosyl bonds [F]|catalytic activity [F]|cellular nitrogen compound metabolic process [P]|molecular_function [F]|nucleic acid binding [F]|nitrogen compound metabolic process [P]|hydrolase activity, acting on ester bonds [F]|nucleobase, nucleoside, nucleotide and nucleic acid metabolic process [P]|binding [F]|hydrolase activity [F]|primary metabolic process [P]|cellu…
MZ00000715, MZ00019606, MZ00000715	GRMZM2G089562_T01	4340908	GO:0000785|GO:0003677|GO:0005634|GO:0006355	GO:0044424|GO:0005623|GO:0044427|GO:0005622|GO:0050789|GO:0009889|GO:0031326|GO:0043231|GO:0043228|GO:0006807|GO:0043229|GO:0005488|GO:0043226|GO:0050794|GO:0031323|GO:0043227|GO:0032774|GO:0044422|GO:0009058|GO:0009059|GO:0008150|GO:0044446|GO:0090304|GO:0008152|GO:0051171|GO:0034641|GO:0003674|GO:0003676|GO:0034645|GO:0006139|GO:0051252|GO:0019219|GO:0005575|GO:0060255|GO:0080090|GO:0043232|GO:…	chromatin [C]|DNA binding [F]|nucleus [C]|regulation of transcription, DNA-dependent [P]	intracellular part [C]|cell [C]|chromosomal part [C]|intracellular [C]|regulation of biological process [P]|regulation of biosynthetic process [P]|regulation of cellular biosynthetic process [P]|intracellular membrane-bounded organelle [C]|non-membrane-bounded organelle [C]|nitrogen compound metabolic process [P]|intracellular organelle [C]|binding [F]|organelle [C]|regulation of cellular process…
MZ00000796	GRMZM2G141299_T03		GO:0003700|GO:0043565|GO:0045449	GO:2000112|GO:0050789|GO:0009889|GO:0065007|GO:0044249|GO:0031326|GO:0006807|GO:0005488|GO:0050794|GO:0031323|GO:0009058|GO:0009059|GO:0044238|GO:0044237|GO:0008150|GO:0090304|GO:0008152|GO:0051171|GO:0034641|GO:0003674|GO:0003677|GO:0003676|GO:0001071|GO:0034645|GO:0006139|GO:0019219|GO:0060255|GO:0006350|GO:0043170|GO:0080090|GO:0019222|GO:0044260|GO:0010468|GO:0010467|GO:0009987|GO:0010556	sequence-specific DNA binding transcription factor activity [F]|sequence-specific DNA binding [F]|regulation of transcription [P]	regulation of cellular macromolecule biosynthetic process [P]|regulation of biological process [P]|regulation of biosynthetic process [P]|biological regulation [P]|cellular biosynthetic process [P]|regulation of cellular biosynthetic process [P]|nitrogen compound metabolic process [P]|binding [F]|regulation of cellular process [P]|regulation of cellular metabolic process [P]|biosynthetic process …
MZ00000867	GRMZM5G851710_T01	816768	GO:0006457|GO:0031072|GO:0051082|GO:0005524|GO:0006812|GO:0006814|GO:0006885|GO:0009408|GO:0009507|GO:0009535|GO:0010351|GO:0015081|GO:0015299|GO:0015385|GO:0016021|GO:0055085	GO:0044425|GO:0044424|GO:0005623|GO:0005622|GO:0016020|GO:0006811|GO:0006810|GO:0015297|GO:0043231|GO:0015298|GO:0043229|GO:0019538|GO:0043226|GO:0005488|GO:0009628|GO:0015300|GO:0043227|GO:0046873|GO:0044422|GO:0030001|GO:0015672|GO:0031224|GO:0044444|GO:0008150|GO:0050801|GO:0051179|GO:0044446|GO:0044434|GO:0035639|GO:0008152|GO:0044435|GO:0044436|GO:0017076|GO:0001883|GO:0032555|GO:0001882|GO:…	protein folding [P]|heat shock protein binding [F]|unfolded protein binding [F]|ATP binding [F]|cation transport [P]|sodium ion transport [P]|regulation of pH [P]|response to heat [P]|chloroplast [C]|chloroplast thylakoid membrane [C]|lithium ion transport [P]|sodium ion transmembrane transporter activity [F]|solute:hydrogen antiporter activity [F]|sodium:hydrogen antiporter activity [F]|integral…	membrane part [C]|intracellular part [C]|cell [C]|intracellular [C]|membrane [C]|ion transport [P]|transport [P]|antiporter activity [F]|intracellular membrane-bounded organelle [C]|solute:cation antiporter activity [F]|intracellular organelle [C]|protein metabolic process [P]|organelle [C]|binding [F]|response to abiotic stimulus [P]|solute:solute antiporter activity [F]|membrane-bounded organel…
MZ00000901	GRMZM2G112352_T02	843944	GO:0001522|GO:0003723|GO:0009451|GO:0009982	GO:0034641|GO:0003824|GO:0003674|GO:0003676|GO:0006807|GO:0006139|GO:0005488|GO:0016853|GO:0044238|GO:0044237|GO:0043170|GO:0016070|GO:0043412|GO:0008150|GO:0044260|GO:0090304|GO:0016866|GO:0008152|GO:0009987	pseudouridine synthesis [P]|RNA binding [F]|RNA modification [P]|pseudouridine synthase activity [F]	cellular nitrogen compound metabolic process [P]|catalytic activity [F]|molecular_function [F]|nucleic acid binding [F]|nitrogen compound metabolic process [P]|nucleobase, nucleoside, nucleotide and nucleic acid metabolic process [P]|binding [F]|isomerase activity [F]|primary metabolic process [P]|cellular metabolic process [P]|macromolecule metabolic process [P]|RNA metabolic process [P]|macromo…
MZ00000939	GRMZM2G015132_T01	820606|541781	GO:0004742|GO:0005515|GO:0006090|GO:0008152|GO:0008415|GO:0045254|GO:0005507|GO:0005739|GO:0006086|GO:0009507|GO:0009941	GO:0044424|GO:0005623|GO:0003824|GO:0005622|GO:0051188|GO:0043231|GO:0043229|GO:0046872|GO:0005488|GO:0043226|GO:0043227|GO:0051186|GO:0044422|GO:0009058|GO:0006082|GO:0016407|GO:0044444|GO:0008150|GO:0006084|GO:0044446|GO:0006085|GO:0044434|GO:0032787|GO:0044435|GO:0030523|GO:0005737|GO:0003674|GO:0016418|GO:0016417|GO:0009526|GO:0005575|GO:0043234|GO:0044464|GO:0009987|GO:0044249|GO:0042180|GO:…	dihydrolipoyllysine-residue acetyltransferase activity [F]|protein binding [F]|pyruvate metabolic process [P]|metabolic process [P]|acyltransferase activity [F]|pyruvate dehydrogenase complex [C]|copper ion binding [F]|mitochondrion [C]|acetyl-CoA biosynthetic process from pyruvate [P]|chloroplast [C]|chloroplast envelope [C]	intracellular part [C]|cell [C]|catalytic activity [F]|intracellular [C]|cofactor biosynthetic process [P]|intracellular membrane-bounded organelle [C]|intracellular organelle [C]|metal ion binding [F]|binding [F]|organelle [C]|membrane-bounded organelle [C]|cofactor metabolic process [P]|organelle part [C]|biosynthetic process [P]|organic acid metabolic process [P]|acetyltransferase activity [F]…
MZ00001018	GRMZM2G036282_T02	100272587	GO:0005198|GO:0007155|GO:0015629	GO:0044424|GO:0005623|GO:0005856|GO:0022610|GO:0005622|GO:0003674|GO:0043228|GO:0043229|GO:0043226|GO:0005575|GO:0043232|GO:0008150|GO:0044464|GO:0009987	structural molecule activity [F]|cell adhesion [P]|actin cytoskeleton [C]	intracellular part [C]|cell [C]|cytoskeleton [C]|biological adhesion [P]|intracellular [C]|molecular_function [F]|non-membrane-bounded organelle [C]|intracellular organelle [C]|organelle [C]|cellular_component [C]|intracellular non-membrane-bounded organelle [C]|biological_process [P]|cell part [C]|cellular process [P]
MZ00001080	GRMZM2G000489_T01	4324508	GO:0003677|GO:0006306|GO:0008152|GO:0016787	GO:0003824|GO:0050789|GO:0065007|GO:0006259|GO:0006807|GO:0005488|GO:0044238|GO:0044237|GO:0043412|GO:0008150|GO:0043414|GO:0032259|GO:0006304|GO:0090304|GO:0006305|GO:0006730|GO:0034641|GO:0003674|GO:0003676|GO:0044281|GO:0040029|GO:0006139|GO:0060255|GO:0043170|GO:0019222|GO:0044260|GO:0010468|GO:0010467|GO:0009987	DNA binding [F]|DNA methylation [P]|metabolic process [P]|hydrolase activity [F]	catalytic activity [F]|regulation of biological process [P]|biological regulation [P]|DNA metabolic process [P]|nitrogen compound metabolic process [P]|binding [F]|primary metabolic process [P]|cellular metabolic process [P]|macromolecule modification [P]|biological_process [P]|macromolecule methylation [P]|methylation [P]|DNA modification [P]|nucleic acid metabolic process [P]|DNA alkylation [P]…
MZ00001233	GRMZM5G891056	841738	GO:0003674|GO:0005575|GO:0008150		molecular_function [F]|cellular_component [C]|biological_process [P]
MZ00001257	GRMZM2G094951_T01		GO:0005097|GO:0005622|GO:0032313	GO:0050790|GO:0006195|GO:0005623|GO:0009894|GO:0050789|GO:0051056|GO:0046039|GO:0009203|GO:0006807|GO:0050794|GO:0031323|GO:0009207|GO:0009205|GO:0034656|GO:0030234|GO:0043087|GO:0009056|GO:0009199|GO:0008150|GO:0023051|GO:0006184|GO:0008152|GO:0023052|GO:0051336|GO:0051171|GO:0007265|GO:0007264|GO:0034641|GO:0009259|GO:0003674|GO:0006163|GO:0009261|GO:0008047|GO:0032318|GO:0030811|GO:0046483|GO:…	Rab GTPase activator activity [F]|intracellular [C]|regulation of Rab GTPase activity [P]	regulation of catalytic activity [P]|purine nucleotide catabolic process [P]|cell [C]|regulation of catabolic process [P]|regulation of biological process [P]|regulation of small GTPase mediated signal transduction [P]|GTP metabolic process [P]|ribonucleoside triphosphate catabolic process [P]|nitrogen compound metabolic process [P]|regulation of cellular process [P]|regulation of cellular metabo…
MZ00001294, MZ00026695, MZ00034977, MZ00037539	GRMZM2G160996_T02	834121	GO:0003700|GO:0045449	GO:2000112|GO:0050789|GO:0009889|GO:0065007|GO:0044249|GO:0031326|GO:0006807|GO:0050794|GO:0031323|GO:0009058|GO:0044238|GO:0009059|GO:0044237|GO:0008150|GO:0090304|GO:0008152|GO:0051171|GO:0034641|GO:0003674|GO:0001071|GO:0034645|GO:0006139|GO:0019219|GO:0060255|GO:0006350|GO:0043170|GO:0080090|GO:0019222|GO:0044260|GO:0010468|GO:0010467|GO:0009987|GO:0010556	sequence-specific DNA binding transcription factor activity [F]|regulation of transcription [P]	regulation of cellular macromolecule biosynthetic process [P]|regulation of biological process [P]|regulation of biosynthetic process [P]|biological regulation [P]|cellular biosynthetic process [P]|regulation of cellular biosynthetic process [P]|nitrogen compound metabolic process [P]|regulation of cellular process [P]|regulation of cellular metabolic process [P]|biosynthetic process [P]|primary …
MZ00001331	GRMZM2G125969_T01	4342550	GO:0003700|GO:0005634|GO:0006355|GO:0043565	GO:0044424|GO:0005623|GO:0050789|GO:0005622|GO:0009889|GO:0031326|GO:0043231|GO:0006807|GO:0043229|GO:0005488|GO:0043226|GO:0050794|GO:0031323|GO:0043227|GO:0032774|GO:0009058|GO:0009059|GO:0008150|GO:0090304|GO:0008152|GO:0051171|GO:0034641|GO:0003674|GO:0003677|GO:0003676|GO:0034645|GO:0006139|GO:0051252|GO:0019219|GO:0005575|GO:0060255|GO:0080090|GO:0019222|GO:0010468|GO:0044464|GO:0010467|GO:…	sequence-specific DNA binding transcription factor activity [F]|nucleus [C]|regulation of transcription, DNA-dependent [P]|sequence-specific DNA binding [F]	intracellular part [C]|cell [C]|regulation of biological process [P]|intracellular [C]|regulation of biosynthetic process [P]|regulation of cellular biosynthetic process [P]|intracellular membrane-bounded organelle [C]|nitrogen compound metabolic process [P]|intracellular organelle [C]|binding [F]|organelle [C]|regulation of cellular process [P]|regulation of cellular metabolic process [P]|membra…
MZ00001333	GRMZM2G425986_T03	826886	GO:0003824|GO:0004519|GO:0005622|GO:0006281|GO:0006284|GO:0016787|GO:0051539	GO:0016798|GO:0016799|GO:0005623|GO:0006259|GO:0006807|GO:0016788|GO:0005488|GO:0044238|GO:0044237|GO:0008150|GO:0090304|GO:0051536|GO:0008152|GO:0004518|GO:0051540|GO:0034641|GO:0003674|GO:0006950|GO:0006139|GO:0033554|GO:0005575|GO:0043170|GO:0044260|GO:0044464|GO:0006974|GO:0050896|GO:0051716|GO:0009987	catalytic activity [F]|endonuclease activity [F]|intracellular [C]|DNA repair [P]|base-excision repair [P]|hydrolase activity [F]||4 iron, 4 sulfur cluster binding [F]	hydrolase activity, acting on glycosyl bonds [F]|hydrolase activity, hydrolyzing N-glycosyl compounds [F]|cell [C]|DNA metabolic process [P]|nitrogen compound metabolic process [P]|hydrolase activity, acting on ester bonds [F]|binding [F]|primary metabolic process [P]|cellular metabolic process [P]|biological_process [P]|nucleic acid metabolic process [P]|iron-sulfur cluster binding [F]|metabolic…
MZ00001382	GRMZM2G157589_T02	832623	GO:0003677|GO:0006306	GO:0050789|GO:0065007|GO:0006259|GO:0006807|GO:0005488|GO:0044238|GO:0044237|GO:0043412|GO:0008150|GO:0043414|GO:0032259|GO:0006304|GO:0090304|GO:0006305|GO:0006730|GO:0008152|GO:0034641|GO:0003674|GO:0003676|GO:0044281|GO:0040029|GO:0006139|GO:0060255|GO:0043170|GO:0019222|GO:0044260|GO:0010468|GO:0010467|GO:0009987	DNA binding [F]|DNA methylation [P]	regulation of biological process [P]|biological regulation [P]|DNA metabolic process [P]|nitrogen compound metabolic process [P]|binding [F]|primary metabolic process [P]|cellular metabolic process [P]|macromolecule modification [P]|biological_process [P]|macromolecule methylation [P]|methylation [P]|DNA modification [P]|nucleic acid metabolic process [P]|DNA alkylation [P]|one-carbon metabolic p…
MZ00001489	GRMZM2G178917_T01	821932	GO:0008152|GO:0008168|GO:0008610|GO:0016491|GO:0055114|GO:0012505	GO:0003824|GO:0005623|GO:0003674|GO:0006629|GO:0008757|GO:0009058|GO:0005575|GO:0044238|GO:0016740|GO:0016741|GO:0008150|GO:0044464	metabolic process [P]|methyltransferase activity [F]|lipid biosynthetic process [P]|oxidoreductase activity [F]|oxidation reduction [P]||endomembrane system [C]	catalytic activity [F]|cell [C]|molecular_function [F]|lipid metabolic process [P]|S-adenosylmethionine-dependent methyltransferase activity [F]|biosynthetic process [P]|cellular_component [C]|primary metabolic process [P]|transferase activity [F]|transferase activity, transferring one-carbon groups [F]|biological_process [P]|cell part [C]
MZ00001527	GRMZM2G023591_T02	826483	GO:0003676|GO:0003723	GO:0003674|GO:0005488	nucleic acid binding [F]|RNA binding [F]	molecular_function [F]|binding [F]
MZ00001589, MZ00029743	GRMZM2G306374_T01	100384315	GO:0003824|GO:0003937|GO:0006164|GO:0006188	GO:0009150|GO:0034404|GO:0019238|GO:0044249|GO:0046040|GO:0006807|GO:0016787|GO:0009058|GO:0044238|GO:0044237|GO:0008150|GO:0072522|GO:0009127|GO:0009126|GO:0008152|GO:0009124|GO:0072521|GO:0009123|GO:0009117|GO:0034641|GO:0009259|GO:0006163|GO:0003674|GO:0009260|GO:0044281|GO:0044283|GO:0009168|GO:0006139|GO:0046483|GO:0034654|GO:0009161|GO:0044271|GO:0006753|GO:0016814|GO:0016740|GO:0009165|GO:…	catalytic activity [F]|IMP cyclohydrolase activity [F]||purine nucleotide biosynthetic process [P]|IMP biosynthetic process [P]	purine ribonucleotide metabolic process [P]|nucleobase, nucleoside and nucleotide biosynthetic process [P]|cyclohydrolase activity [F]|cellular biosynthetic process [P]|IMP metabolic process [P]|nitrogen compound metabolic process [P]|hydrolase activity [F]|biosynthetic process [P]|primary metabolic process [P]|cellular metabolic process [P]|biological_process [P]|GO:0072522|purine nucleoside mon…
MZ00001614	GRMZM2G487136_T01	836124	GO:0003872|GO:0005945|GO:0006096|GO:0019904	GO:0044424|GO:0003824|GO:0005623|GO:0005622|GO:0005829|GO:0005488|GO:0005975|GO:0044238|GO:0009056|GO:0044237|GO:0019318|GO:0044444|GO:0008150|GO:0044445|GO:0006091|GO:0016773|GO:0032991|GO:0008152|GO:0016772|GO:0019320|GO:0016052|GO:0019200|GO:0005737|GO:0003674|GO:0044281|GO:0044282|GO:0006066|GO:0016301|GO:0046365|GO:0006006|GO:0044275|GO:0006007|GO:0005575|GO:0046164|GO:0016740|GO:0005996|GO:…	6-phosphofructokinase activity [F]|6-phosphofructokinase complex [C]|glycolysis [P]|protein domain specific binding [F]	intracellular part [C]|catalytic activity [F]|cell [C]|intracellular [C]|cytosol [C]|binding [F]|carbohydrate metabolic process [P]|primary metabolic process [P]|catabolic process [P]|cellular metabolic process [P]|hexose metabolic process [P]|cytoplasmic part [C]|biological_process [P]|cytosolic part [C]|generation of precursor metabolites and energy [P]|phosphotransferase activity, alcohol grou…
MZ00001734	GRMZM2G386276_T01		GO:0003700|GO:0005634|GO:0006355|GO:0030528|GO:0043565	GO:0044424|GO:0005623|GO:0050789|GO:0005622|GO:0009889|GO:0031326|GO:0043231|GO:0006807|GO:0043229|GO:0005488|GO:0043226|GO:0050794|GO:0031323|GO:0043227|GO:0032774|GO:0009058|GO:0009059|GO:0008150|GO:0090304|GO:0008152|GO:0051171|GO:0034641|GO:0003674|GO:0003677|GO:0003676|GO:0034645|GO:0006139|GO:0051252|GO:0019219|GO:0005575|GO:0060255|GO:0080090|GO:0019222|GO:0010468|GO:0044464|GO:0010467|GO:…	sequence-specific DNA binding transcription factor activity [F]|nucleus [C]|regulation of transcription, DNA-dependent [P]|transcription regulator activity [F]|sequence-specific DNA binding [F]	intracellular part [C]|cell [C]|regulation of biological process [P]|intracellular [C]|regulation of biosynthetic process [P]|regulation of cellular biosynthetic process [P]|intracellular membrane-bounded organelle [C]|nitrogen compound metabolic process [P]|intracellular organelle [C]|binding [F]|organelle [C]|regulation of cellular process [P]|regulation of cellular metabolic process [P]|membra…
MZ00001781	GRMZM2G076313_T01	4330421	GO:0005215|GO:0006857|GO:0016020	GO:0005575|GO:0005623|GO:0003674|GO:0008150|GO:0051179|GO:0006810|GO:0044464|GO:0051234|GO:0015833	transporter activity [F]|oligopeptide transport [P]|membrane [C]	cellular_component [C]|cell [C]|molecular_function [F]|biological_process [P]|localization [P]|transport [P]|cell part [C]|establishment of localization [P]|peptide transport [P]
MZ00001784	GRMZM2G428859_T01		GO:0005216|GO:0005249|GO:0006811|GO:0006813|GO:0016020|GO:0055085	GO:0006812|GO:0005623|GO:0006810|GO:0022891|GO:0022892|GO:0030001|GO:0008324|GO:0022836|GO:0005244|GO:0022838|GO:0015672|GO:0022832|GO:0008150|GO:0051179|GO:0022843|GO:0003674|GO:0022857|GO:0005261|GO:0015267|GO:0005575|GO:0005267|GO:0005215|GO:0022803|GO:0044464|GO:0015075|GO:0051234|GO:0009987	ion channel activity [F]|voltage-gated potassium channel activity [F]|ion transport [P]|potassium ion transport [P]|membrane [C]|transmembrane transport [P]	cation transport [P]|cell [C]|transport [P]|substrate-specific transmembrane transporter activity [F]|substrate-specific transporter activity [F]|metal ion transport [P]|cation transmembrane transporter activity [F]|gated channel activity [F]|voltage-gated ion channel activity [F]|substrate-specific channel activity [F]|monovalent inorganic cation transport [P]|voltage-gated channel activity [F]|…
MZ00001802	GRMZM5G870571_T01	4340467	GO:0008107|GO:0016020|GO:0042546	GO:0003824|GO:0005623|GO:0003674|GO:0016757|GO:0044085|GO:0071554|GO:0016758|GO:0071843|GO:0071841|GO:0071840|GO:0008417|GO:0005575|GO:0016740|GO:0008150|GO:0070882|GO:0044464|GO:0031127|GO:0009987	galactoside 2-alpha-L-fucosyltransferase activity [F]|membrane [C]|cell wall biogenesis [P]	catalytic activity [F]|cell [C]|molecular_function [F]|transferase activity, transferring glycosyl groups [F]|cellular component biogenesis [P]|cell wall organization or biogenesis [P]|transferase activity, transferring hexosyl groups [F]|cellular component biogenesis at cellular level [P]|cellular component organization or biogenesis at cellular level [P]|cellular component organization or bioge…
MZ00001815	GRMZM2G055545_T01		GO:0005215|GO:0006857|GO:0016020	GO:0005575|GO:0005623|GO:0003674|GO:0008150|GO:0051179|GO:0006810|GO:0044464|GO:0051234|GO:0015833	transporter activity [F]|oligopeptide transport [P]|membrane [C]	cellular_component [C]|cell [C]|molecular_function [F]|biological_process [P]|localization [P]|transport [P]|cell part [C]|establishment of localization [P]|peptide transport [P]
MZ00001876, MZ00042521	GRMZM2G097282_T01	816506	GO:0003723|GO:0006396|GO:0008168|GO:0008173	GO:0034641|GO:0003824|GO:0003674|GO:0003676|GO:0006807|GO:0006139|GO:0005488|GO:0044238|GO:0044237|GO:0043170|GO:0016070|GO:0016740|GO:0008150|GO:0016741|GO:0044260|GO:0090304|GO:0008152|GO:0010467|GO:0009987	RNA binding [F]|RNA processing [P]|methyltransferase activity [F]|RNA methyltransferase activity [F]	cellular nitrogen compound metabolic process [P]|catalytic activity [F]|molecular_function [F]|nucleic acid binding [F]|nitrogen compound metabolic process [P]|nucleobase, nucleoside, nucleotide and nucleic acid metabolic process [P]|binding [F]|primary metabolic process [P]|cellular metabolic process [P]|macromolecule metabolic process [P]|RNA metabolic process [P]|transferase activity [F]|biolo…
MZ00003555	GRMZM2G579382_T01	8085517	GO:0003735|GO:0005622|GO:0005840|GO:0006412	GO:0044424|GO:0005623|GO:0044249|GO:0043228|GO:0043229|GO:0019538|GO:0043226|GO:0009058|GO:0044238|GO:0009059|GO:0044237|GO:0044444|GO:0008150|GO:0008152|GO:0032991|GO:0030529|GO:0005737|GO:0005198|GO:0003674|GO:0034645|GO:0005575|GO:0043170|GO:0043232|GO:0044267|GO:0044260|GO:0044464|GO:0010467|GO:0009987	structural constituent of ribosome [F]|intracellular [C]|ribosome [C]|translation [P]	intracellular part [C]|cell [C]|cellular biosynthetic process [P]|non-membrane-bounded organelle [C]|intracellular organelle [C]|protein metabolic process [P]|organelle [C]|biosynthetic process [P]|primary metabolic process [P]|macromolecule biosynthetic process [P]|cellular metabolic process [P]|cytoplasmic part [C]|biological_process [P]|metabolic process [P]|macromolecular complex [C]|ribonucl…
MZ00003580	GRMZM2G035421	830283	GO:0004806|GO:0005525|GO:0006629|GO:0008152|GO:0012511|GO:0019433	GO:0044255|GO:0044424|GO:0005623|GO:0003824|GO:0006638|GO:0005622|GO:0006639|GO:0044248|GO:0043231|GO:0019001|GO:0016788|GO:0043229|GO:0046461|GO:0005488|GO:0044242|GO:0043226|GO:0016787|GO:0043227|GO:0044238|GO:0044237|GO:0009056|GO:0018904|GO:0006662|GO:0044444|GO:0008150|GO:0035639|GO:0004091|GO:0006641|GO:0046503|GO:0017076|GO:0032555|GO:0032553|GO:0005737|GO:0003674|GO:0044281|GO:0016298|GO:…	triglyceride lipase activity [F]|GTP binding [F]|lipid metabolic process [P]|metabolic process [P]|monolayer-surrounded lipid storage body [C]|triglyceride catabolic process [P]	cellular lipid metabolic process [P]|intracellular part [C]|cell [C]|catalytic activity [F]|neutral lipid metabolic process [P]|intracellular [C]|acylglycerol metabolic process [P]|cellular catabolic process [P]|intracellular membrane-bounded organelle [C]|guanyl nucleotide binding [F]|hydrolase activity, acting on ester bonds [F]|intracellular organelle [C]|neutral lipid catabolic process [P]|bi…
MZ00003643	GRMZM2G340749_T02	831941	GO:0005096|GO:0005634|GO:0016020|GO:0030528|GO:0045449|GO:0016481	GO:0044424|GO:0009892|GO:0005623|GO:0005622|GO:0050789|GO:0009889|GO:0009890|GO:0031326|GO:0031327|GO:0043231|GO:0031324|GO:0006807|GO:0043229|GO:0050794|GO:0043226|GO:0031323|GO:0043227|GO:0009058|GO:0030234|GO:0009059|GO:0008150|GO:0051172|GO:0090304|GO:0008152|GO:0051171|GO:0034641|GO:0003674|GO:0048523|GO:0034645|GO:0008047|GO:0006139|GO:0010605|GO:0048519|GO:0060589|GO:0019219|GO:0005575|GO:…	GTPase activator activity [F]|nucleus [C]|membrane [C]|transcription regulator activity [F]|regulation of transcription [P]|negative regulation of transcription [P]	intracellular part [C]|negative regulation of metabolic process [P]|cell [C]|intracellular [C]|regulation of biological process [P]|regulation of biosynthetic process [P]|negative regulation of biosynthetic process [P]|regulation of cellular biosynthetic process [P]|negative regulation of cellular biosynthetic process [P]|intracellular membrane-bounded organelle [C]|negative regulation of cellula…
MZ00003682, MZ00032294	GRMZM2G014193_T03	827004	GO:0003735|GO:0003993|GO:0005622|GO:0005840|GO:0006412|GO:0016787|GO:0046872	GO:0044424|GO:0003824|GO:0005623|GO:0044249|GO:0016791|GO:0016788|GO:0043228|GO:0043229|GO:0019538|GO:0005488|GO:0043226|GO:0043167|GO:0009058|GO:0044238|GO:0009059|GO:0044237|GO:0044444|GO:0008150|GO:0008152|GO:0032991|GO:0030529|GO:0005737|GO:0005198|GO:0003674|GO:0034645|GO:0043169|GO:0042578|GO:0005575|GO:0043170|GO:0043232|GO:0044267|GO:0044260|GO:0044464|GO:0010467|GO:0009987	structural constituent of ribosome [F]|acid phosphatase activity [F]|intracellular [C]|ribosome [C]|translation [P]|hydrolase activity [F]|metal ion binding [F]	intracellular part [C]|catalytic activity [F]|cell [C]|cellular biosynthetic process [P]|phosphatase activity [F]|hydrolase activity, acting on ester bonds [F]|non-membrane-bounded organelle [C]|intracellular organelle [C]|protein metabolic process [P]|binding [F]|organelle [C]|ion binding [F]|biosynthetic process [P]|primary metabolic process [P]|macromolecule biosynthetic process [P]|cellular m…
MZ00003721	GRMZM2G024231_T02	843253	GO:0004672|GO:0004674|GO:0005524|GO:0006468|GO:0000775|GO:0005634|GO:0005694|GO:0005739|GO:0016301|GO:0000166|GO:0005834|GO:0008150	GO:0044425|GO:0044424|GO:0044427|GO:0003824|GO:0005623|GO:0016020|GO:0005622|GO:0043231|GO:0043228|GO:0043229|GO:0019538|GO:0005488|GO:0043226|GO:0043227|GO:0044422|GO:0006796|GO:0044444|GO:0006793|GO:0044446|GO:0016773|GO:0035639|GO:0016772|GO:0008152|GO:0017076|GO:0032555|GO:0044459|GO:0001883|GO:0001882|GO:0005737|GO:0032553|GO:0003674|GO:0032559|GO:0016310|GO:0005575|GO:0043232|GO:0043234|GO:…	protein kinase activity [F]|protein serine/threonine kinase activity [F]|ATP binding [F]|protein amino acid phosphorylation [P]|chromosome, centromeric region [C]|nucleus [C]|chromosome [C]|mitochondrion [C]|kinase activity [F]|nucleotide binding [F]|heterotrimeric G-protein complex [C]|biological_process [P]	membrane part [C]|intracellular part [C]|chromosomal part [C]|catalytic activity [F]|cell [C]|membrane [C]|intracellular [C]|intracellular membrane-bounded organelle [C]|non-membrane-bounded organelle [C]|intracellular organelle [C]|protein metabolic process [P]|binding [F]|organelle [C]|membrane-bounded organelle [C]|organelle part [C]|phosphate metabolic process [P]|cytoplasmic part [C]|phospho…
MZ00004028	GRMZM2G042253	839164	GO:0005524|GO:0009507|GO:0042026|GO:0044267	GO:0044424|GO:0005623|GO:0005622|GO:0030554|GO:0043231|GO:0019538|GO:0043229|GO:0005488|GO:0043226|GO:0043227|GO:0044238|GO:0044237|GO:0044444|GO:0008150|GO:0006457|GO:0035639|GO:0008152|GO:0009536|GO:0017076|GO:0032555|GO:0001883|GO:0001882|GO:0032553|GO:0005737|GO:0003674|GO:0032559|GO:0000166|GO:0005575|GO:0043170|GO:0044260|GO:0044464|GO:0009987	ATP binding [F]|chloroplast [C]|protein refolding [P]|cellular protein metabolic process [P]	intracellular part [C]|cell [C]|intracellular [C]|adenyl nucleotide binding [F]|intracellular membrane-bounded organelle [C]|protein metabolic process [P]|intracellular organelle [C]|binding [F]|organelle [C]|membrane-bounded organelle [C]|primary metabolic process [P]|cellular metabolic process [P]|cytoplasmic part [C]|biological_process [P]|protein folding [P]|GO:0035639|metabolic process [P]|p…
MZ00004041	GRMZM2G334660_T01	4336413	GO:0003824|GO:0005737|GO:0006559|GO:0009058|GO:0016841	GO:0009074|GO:0044424|GO:0019439|GO:0005623|GO:0009072|GO:0005622|GO:0044248|GO:0046395|GO:0006807|GO:0042180|GO:0006082|GO:0009310|GO:0044238|GO:0009056|GO:0044237|GO:0009308|GO:0016840|GO:0006725|GO:0009063|GO:0008150|GO:0008152|GO:0006520|GO:0044106|GO:0016829|GO:0034641|GO:0016054|GO:0003674|GO:0019752|GO:0044281|GO:0044282|GO:0043436|GO:0005575|GO:0006558|GO:0044464|GO:0009987	catalytic activity [F]|cytoplasm [C]|L-phenylalanine catabolic process [P]|biosynthetic process [P]|ammonia-lyase activity [F]	aromatic amino acid family catabolic process [P]|intracellular part [C]|aromatic compound catabolic process [P]|cell [C]|aromatic amino acid family metabolic process [P]|intracellular [C]|cellular catabolic process [P]|carboxylic acid catabolic process [P]|nitrogen compound metabolic process [P]|cellular ketone metabolic process [P]|organic acid metabolic process [P]|amine catabolic process [P]|p…
MZ00004158	GRMZM2G123362_T02	822127	GO:0003676|GO:0005634	GO:0005575|GO:0044424|GO:0005623|GO:0005622|GO:0003674|GO:0043231|GO:0044464|GO:0043229|GO:0043226|GO:0005488|GO:0043227	nucleic acid binding [F]|nucleus [C]	cellular_component [C]|intracellular part [C]|cell [C]|intracellular [C]|molecular_function [F]|intracellular membrane-bounded organelle [C]|cell part [C]|intracellular organelle [C]|organelle [C]|binding [F]|membrane-bounded organelle [C]
MZ00004219, MZ00032446	GRMZM2G020081_T01	836259|8085945	GO:0000156|GO:0000160|GO:0006355	GO:2000112|GO:0050789|GO:0009889|GO:0065007|GO:0044249|GO:0031326|GO:0060089|GO:0006807|GO:0050794|GO:0031323|GO:0032774|GO:0009058|GO:0004871|GO:0009059|GO:0044238|GO:0044237|GO:0016070|GO:0008150|GO:0090304|GO:0008152|GO:0023052|GO:0051171|GO:0034641|GO:0003674|GO:0034645|GO:0006139|GO:0051252|GO:0019219|GO:0006350|GO:0060255|GO:0043170|GO:0006351|GO:0007165|GO:0080090|GO:0019222|GO:0044260|GO:…	two-component response regulator activity [F]|two-component signal transduction system (phosphorelay) [P]|regulation of transcription, DNA-dependent [P]	regulation of cellular macromolecule biosynthetic process [P]|regulation of biological process [P]|regulation of biosynthetic process [P]|biological regulation [P]|cellular biosynthetic process [P]|regulation of cellular biosynthetic process [P]|molecular transducer activity [F]|nitrogen compound metabolic process [P]|regulation of cellular process [P]|regulation of cellular metabolic process [P]…
MZ00004312	GRMZM2G060070_T02	829958	GO:0003723|GO:0006396|GO:0008173	GO:0003824|GO:0034641|GO:0003674|GO:0003676|GO:0008168|GO:0006807|GO:0006139|GO:0005488|GO:0044238|GO:0044237|GO:0043170|GO:0016070|GO:0016740|GO:0008150|GO:0016741|GO:0044260|GO:0090304|GO:0008152|GO:0010467|GO:0009987	RNA binding [F]|RNA processing [P]|RNA methyltransferase activity [F]	catalytic activity [F]|cellular nitrogen compound metabolic process [P]|molecular_function [F]|nucleic acid binding [F]|methyltransferase activity [F]|nitrogen compound metabolic process [P]|nucleobase, nucleoside, nucleotide and nucleic acid metabolic process [P]|binding [F]|primary metabolic process [P]|cellular metabolic process [P]|macromolecule metabolic process [P]|RNA metabolic process [P]…
MZ00004327	GRMZM5G861064_T01	4334857	GO:0005198|GO:0007155|GO:0015629	GO:0044424|GO:0005623|GO:0005856|GO:0022610|GO:0005622|GO:0003674|GO:0043228|GO:0043229|GO:0043226|GO:0005575|GO:0043232|GO:0008150|GO:0044464|GO:0009987	structural molecule activity [F]|cell adhesion [P]|actin cytoskeleton [C]	intracellular part [C]|cell [C]|cytoskeleton [C]|biological adhesion [P]|intracellular [C]|molecular_function [F]|non-membrane-bounded organelle [C]|intracellular organelle [C]|organelle [C]|cellular_component [C]|intracellular non-membrane-bounded organelle [C]|biological_process [P]|cell part [C]|cellular process [P]
MZ00004329	GRMZM2G403797_T01	4339664|837724	GO:0004221|GO:0005622|GO:0006511	GO:0005623|GO:0003824|GO:0044248|GO:0016790|GO:0006508|GO:0043632|GO:0016788|GO:0019538|GO:0016787|GO:0044238|GO:0009056|GO:0044237|GO:0009057|GO:0008150|GO:0051603|GO:0008152|GO:0030163|GO:0003674|GO:0019941|GO:0005575|GO:0043170|GO:0044265|GO:0044267|GO:0044260|GO:0044464|GO:0044257|GO:0009987	ubiquitin thiolesterase activity [F]|intracellular [C]|ubiquitin-dependent protein catabolic process [P]	cell [C]|catalytic activity [F]|cellular catabolic process [P]|thiolester hydrolase activity [F]|proteolysis [P]|modification-dependent macromolecule catabolic process [P]|hydrolase activity, acting on ester bonds [F]|protein metabolic process [P]|hydrolase activity [F]|primary metabolic process [P]|catabolic process [P]|cellular metabolic process [P]|macromolecule catabolic process [P]|biologica…
MZ00004347, MZ00028489, MZ00056611	GRMZM2G179120_T02	819228|825331	GO:0005506|GO:0006629|GO:0006633|GO:0016491|GO:0016717|GO:0020037|GO:0055114	GO:0044255|GO:0003824|GO:0044249|GO:0046394|GO:0042180|GO:0006631|GO:0046872|GO:0005488|GO:0043167|GO:0009058|GO:0006082|GO:0044238|GO:0044237|GO:0016705|GO:0046914|GO:0008150|GO:0032787|GO:0008152|GO:0016053|GO:0003674|GO:0019752|GO:0044281|GO:0044283|GO:0046906|GO:0043436|GO:0043169|GO:0008610|GO:0009987	iron ion binding [F]|lipid metabolic process [P]|fatty acid biosynthetic process [P]|oxidoreductase activity [F]|oxidoreductase activity, acting on paired donors, with oxidation of a pair of donors resulting in the reduction of molecular oxygen to two molecules of water [F]|heme binding [F]|oxidation reduction [P]	cellular lipid metabolic process [P]|catalytic activity [F]|cellular biosynthetic process [P]|carboxylic acid biosynthetic process [P]|cellular ketone metabolic process [P]|fatty acid metabolic process [P]|metal ion binding [F]|binding [F]|ion binding [F]|biosynthetic process [P]|organic acid metabolic process [P]|primary metabolic process [P]|cellular metabolic process [P]|oxidoreductase activit…
MZ00004435	GRMZM2G063972_T01	842835	GO:0006457|GO:0031072|GO:0051082	GO:0003674|GO:0019538|GO:0005488|GO:0044238|GO:0044237|GO:0043170|GO:0008150|GO:0044267|GO:0005515|GO:0044260|GO:0008152|GO:0009987	protein folding [P]|heat shock protein binding [F]|unfolded protein binding [F]	molecular_function [F]|protein metabolic process [P]|binding [F]|primary metabolic process [P]|cellular metabolic process [P]|macromolecule metabolic process [P]|biological_process [P]|cellular protein metabolic process [P]|protein binding [F]|cellular macromolecule metabolic process [P]|metabolic process [P]|cellular process [P]
MZ00004439	GRMZM2G312244_T01	831647	GO:0005622|GO:0008270	GO:0043169|GO:0005575|GO:0005623|GO:0003674|GO:0046914|GO:0044464|GO:0005488|GO:0046872|GO:0043167	intracellular [C]|zinc ion binding [F]	cation binding [F]|cellular_component [C]|cell [C]|molecular_function [F]|transition metal ion binding [F]|cell part [C]|binding [F]|metal ion binding [F]|ion binding [F]
MZ00004500	GRMZM2G022308_T02	4335615	GO:0005097|GO:0005622|GO:0032313	GO:0050790|GO:0006195|GO:0005623|GO:0009894|GO:0050789|GO:0051056|GO:0046039|GO:0009203|GO:0006807|GO:0050794|GO:0031323|GO:0009207|GO:0009205|GO:0034656|GO:0030234|GO:0043087|GO:0009056|GO:0009199|GO:0008150|GO:0023051|GO:0006184|GO:0008152|GO:0023052|GO:0051336|GO:0051171|GO:0007265|GO:0007264|GO:0034641|GO:0009259|GO:0003674|GO:0006163|GO:0009261|GO:0008047|GO:0032318|GO:0030811|GO:0046483|GO:…	Rab GTPase activator activity [F]|intracellular [C]|regulation of Rab GTPase activity [P]	regulation of catalytic activity [P]|purine nucleotide catabolic process [P]|cell [C]|regulation of catabolic process [P]|regulation of biological process [P]|regulation of small GTPase mediated signal transduction [P]|GTP metabolic process [P]|ribonucleoside triphosphate catabolic process [P]|nitrogen compound metabolic process [P]|regulation of cellular process [P]|regulation of cellular metabo…
MZ00004531	GRMZM2G021194	4327809	GO:0003674|GO:0005886|GO:0008150|GO:0012505|GO:0016020	GO:0005575|GO:0005623|GO:0071944|GO:0044464	molecular_function [F]|plasma membrane [C]|biological_process [P]|endomembrane system [C]|membrane [C]	cellular_component [C]|cell [C]|cell periphery [C]|cell part [C]
MZ00004531	GRMZM2G064189_T01	842530|840106|840101|835126|834351|827912|827179|825777|825757|825754|820824|819316|817200|8086449|8075448	GO:0016020	GO:0005575|GO:0005623|GO:0044464	membrane [C]	cellular_component [C]|cell [C]|cell part [C]
MZ00004554	GRMZM5G805732_T01	818060	GO:0006810|GO:0016020|GO:0055085	GO:0005575|GO:0005623|GO:0008150|GO:0051179|GO:0044464|GO:0051234|GO:0009987	transport [P]|membrane [C]|transmembrane transport [P]	cellular_component [C]|cell [C]|biological_process [P]|localization [P]|cell part [C]|establishment of localization [P]|cellular process [P]
MZ00004566	GRMZM2G030252_T01	4327997	GO:0016020	GO:0005575|GO:0005623|GO:0044464	membrane [C]	cellular_component [C]|cell [C]|cell part [C]
MZ00004811, MZ00021215, MZ00048439	GRMZM2G177885_T02	841278	GO:0005622|GO:0008270	GO:0043169|GO:0005575|GO:0005623|GO:0003674|GO:0046914|GO:0044464|GO:0005488|GO:0046872|GO:0043167	intracellular [C]|zinc ion binding [F]	cation binding [F]|cellular_component [C]|cell [C]|molecular_function [F]|transition metal ion binding [F]|cell part [C]|binding [F]|metal ion binding [F]|ion binding [F]
MZ00004900	GRMZM2G345725	832411	GO:0004143|GO:0005886|GO:0007205|GO:0017050|GO:0030148	GO:0050790|GO:0005623|GO:0003824|GO:0016020|GO:0050789|GO:0051347|GO:0050794|GO:0031323|GO:0009058|GO:0006796|GO:0043085|GO:0006793|GO:0008150|GO:0016773|GO:0016772|GO:0008152|GO:0051174|GO:0006665|GO:0023052|GO:0051338|GO:0003674|GO:0016301|GO:0044093|GO:0005575|GO:0016310|GO:0019222|GO:0032147|GO:0019220|GO:0071944|GO:0044464|GO:0046467|GO:0051716|GO:0050896|GO:0033674|GO:0009987|GO:0042325|GO:…	diacylglycerol kinase activity [F]|plasma membrane [C]|activation of protein kinase C activity by G-protein coupled receptor protein signaling pathway [P]|D-erythro-sphingosine kinase activity [F]|sphingolipid biosynthetic process [P]	regulation of catalytic activity [P]|cell [C]|catalytic activity [F]|membrane [C]|regulation of biological process [P]|positive regulation of transferase activity [P]|regulation of cellular process [P]|regulation of cellular metabolic process [P]|biosynthetic process [P]|phosphate metabolic process [P]|positive regulation of catalytic activity [P]|phosphorus metabolic process [P]|biological_proce…
MZ00005008	GRMZM2G124886_T04	8086450|8085945	GO:0005198|GO:0005515|GO:0006886|GO:0016192|GO:0030117|GO:0030126	GO:0044425|GO:0030135|GO:0016023|GO:0044424|GO:0005623|GO:0000139|GO:0016020|GO:0005622|GO:0044431|GO:0006810|GO:0043231|GO:0043229|GO:0043226|GO:0005488|GO:0043227|GO:0030137|GO:0044422|GO:0031090|GO:0044444|GO:0008150|GO:0044446|GO:0051179|GO:0033036|GO:0044433|GO:0030120|GO:0005737|GO:0003674|GO:0046907|GO:0005575|GO:0012506|GO:0012505|GO:0043234|GO:0044464|GO:0070727|GO:0051234|GO:0051641|GO:…	structural molecule activity [F]|protein binding [F]|intracellular protein transport [P]|vesicle-mediated transport [P]|membrane coat [C]|COPI vesicle coat	C
MZ00005156	GRMZM2G164202_T01	816207	GO:0007186|GO:0016021	GO:0044425|GO:0005623|GO:0016020|GO:0050789|GO:0065007|GO:0008528|GO:0060089|GO:0050794|GO:0005488|GO:0004888|GO:0004871|GO:0004930|GO:0031224|GO:0008150|GO:0023052|GO:0001653|GO:0004872|GO:0003674|GO:0005575|GO:0007165|GO:0007166|GO:0042277|GO:0044464|GO:0050896|GO:0051716||GO:0009987	|G-protein coupled receptor protein signaling pathway [P]|integral to membrane [C]	membrane part [C]|cell [C]|membrane [C]|regulation of biological process [P]|biological regulation [P]|peptide receptor activity, G-protein coupled [F]|molecular transducer activity [F]|regulation of cellular process [P]|binding [F]|transmembrane receptor activity [F]|signal transducer activity [F]|G-protein coupled receptor activity [F]||intrinsic to membrane [C]||biological_process [P]|signalin…
MZ00005228, MZ00032204	GRMZM2G139600	829042	GO:0003840|GO:0005773|GO:0006751|GO:0006805|GO:0016756	GO:0044424|GO:0003824|GO:0005623|GO:0005622|GO:0006575|GO:0043231|GO:0046395|GO:0006807|GO:0043229|GO:0043226|GO:0043227|GO:0070887|GO:0006082|GO:0009056|GO:0044444|GO:0008150|GO:0009063|GO:0006790|GO:0008152|GO:0005737|GO:0034641|GO:0016054|GO:0003674|GO:0005575|GO:0044464|GO:0051716|GO:0050896|GO:0009987|GO:0009410|GO:0044248|GO:0042180|GO:0006749|GO:0009310|GO:0044238|GO:0006518|GO:0044237|GO:…	gamma-glutamyltransferase activity [F]|vacuole [C]|glutathione catabolic process [P]|xenobiotic metabolic process [P]|glutathione gamma-glutamylcysteinyltransferase activity [F]	intracellular part [C]|catalytic activity [F]|cell [C]|intracellular [C]|cellular amino acid derivative metabolic process [P]|intracellular membrane-bounded organelle [C]|carboxylic acid catabolic process [P]|nitrogen compound metabolic process [P]|intracellular organelle [C]|organelle [C]|membrane-bounded organelle [C]|cellular response to chemical stimulus [P]|organic acid metabolic process [P]…
MZ00005240	GRMZM2G162295_T03	816477	GO:0016021	GO:0044425|GO:0005575|GO:0005623|GO:0016020|GO:0031224|GO:0044464	integral to membrane [C]	membrane part [C]|cellular_component [C]|cell [C]|membrane [C]|intrinsic to membrane [C]|cell part [C]
MZ00005287	GRMZM2G013391_T01		GO:0003700|GO:0043565|GO:0045449	GO:2000112|GO:0050789|GO:0009889|GO:0065007|GO:0044249|GO:0031326|GO:0006807|GO:0005488|GO:0050794|GO:0031323|GO:0009058|GO:0009059|GO:0044238|GO:0044237|GO:0008150|GO:0090304|GO:0008152|GO:0051171|GO:0034641|GO:0003674|GO:0003677|GO:0003676|GO:0001071|GO:0034645|GO:0006139|GO:0019219|GO:0060255|GO:0006350|GO:0043170|GO:0080090|GO:0019222|GO:0044260|GO:0010468|GO:0010467|GO:0009987|GO:0010556	sequence-specific DNA binding transcription factor activity [F]|sequence-specific DNA binding [F]|regulation of transcription [P]	regulation of cellular macromolecule biosynthetic process [P]|regulation of biological process [P]|regulation of biosynthetic process [P]|biological regulation [P]|cellular biosynthetic process [P]|regulation of cellular biosynthetic process [P]|nitrogen compound metabolic process [P]|binding [F]|regulation of cellular process [P]|regulation of cellular metabolic process [P]|biosynthetic process …
MZ00005305	GRMZM2G079957_T04	100384587	GO:0005634|GO:0045449	GO:0044424|GO:0005623|GO:2000112|GO:0005622|GO:0050789|GO:0009889|GO:0065007|GO:0044249|GO:0031326|GO:0043231|GO:0006807|GO:0043229|GO:0043226|GO:0050794|GO:0031323|GO:0043227|GO:0009058|GO:0009059|GO:0044238|GO:0044237|GO:0008150|GO:0090304|GO:0008152|GO:0051171|GO:0034641|GO:0034645|GO:0006139|GO:0019219|GO:0005575|GO:0060255|GO:0006350|GO:0043170|GO:0080090|GO:0019222|GO:0044260|GO:0010468|GO:…	nucleus [C]|regulation of transcription [P]	intracellular part [C]|cell [C]|regulation of cellular macromolecule biosynthetic process [P]|intracellular [C]|regulation of biological process [P]|regulation of biosynthetic process [P]|biological regulation [P]|cellular biosynthetic process [P]|regulation of cellular biosynthetic process [P]|intracellular membrane-bounded organelle [C]|nitrogen compound metabolic process [P]|intracellular orga…
MZ00005372, MZ00013745, MZ00041205	GRMZM2G073584_T02	100274607	GO:0004553|GO:0004930|GO:0005529|GO:0005975|GO:0016020	GO:0016798|GO:0003824|GO:0005623|GO:0003674|GO:0060089|GO:0005488|GO:0016787|GO:0004888|GO:0030246|GO:0004871|GO:0044238|GO:0005575|GO:0008150|GO:0044464|GO:0008152|GO:0004872	hydrolase activity, hydrolyzing O-glycosyl compounds [F]|G-protein coupled receptor activity [F]|sugar binding [F]|carbohydrate metabolic process [P]|membrane [C]	hydrolase activity, acting on glycosyl bonds [F]|catalytic activity [F]|cell [C]|molecular_function [F]|molecular transducer activity [F]|binding [F]|hydrolase activity [F]|transmembrane receptor activity [F]|carbohydrate binding [F]|signal transducer activity [F]|primary metabolic process [P]|cellular_component [C]|biological_process [P]|cell part [C]|metabolic process [P]|receptor activity [F]
MZ00005425, MZ00018301	GRMZM2G147191_T02	841391	GO:0004022|GO:0008152|GO:0008270|GO:0008667|GO:0016491|GO:0055114	GO:0003824|GO:0044249|GO:0051188|GO:0005488|GO:0046872||GO:0043167|GO:0051186|GO:0019184|GO:0009058|GO:0006518|GO:0044237|GO:0046914|GO:0006725|GO:0008150||GO:0003674|GO:0016616|GO:0034311|GO:0044281|GO:0009712|GO:0006066|GO:0016614|GO:0043169|GO:0016627|GO:0043043|GO:0016628|GO:0018958|GO:0009987	alcohol dehydrogenase (NAD) activity [F]|metabolic process [P]|zinc ion binding [F]|2,3-dihydro-2,3-dihydroxybenzoate dehydrogenase activity [F]||oxidoreductase activity [F]|oxidation reduction [P]	catalytic activity [F]|cellular biosynthetic process [P]|cofactor biosynthetic process [P]|binding [F]|metal ion binding [F]|||ion binding [F]|cofactor metabolic process [P]|nonribosomal peptide biosynthetic process [P]|biosynthetic process [P]|peptide metabolic process [P]|cellular metabolic process [P]|transition metal ion binding [F]|cellular aromatic compound metabolic process [P]|biological_…
MZ00005443	GRMZM2G309063_T01	828901	GO:0005515|GO:0005634|GO:0006511|GO:0007275|GO:0008270	GO:0044424|GO:0005623|GO:0005622|GO:0044248|GO:0043632|GO:0043231|GO:0006508|GO:0043229|GO:0019538|GO:0046872|GO:0005488|GO:0043226|GO:0043227|GO:0043167|GO:0044238|GO:0044237|GO:0009056|GO:0046914|GO:0009057|GO:0051603|GO:0008150|GO:0008152|GO:0032501|GO:0030163|GO:0003674|GO:0032502|GO:0019941|GO:0043169|GO:0005575|GO:0043170|GO:0044265|GO:0044267|GO:0044260|GO:0044464|GO:0044257|GO:0009987	protein binding [F]|nucleus [C]|ubiquitin-dependent protein catabolic process [P]|multicellular organismal development [P]|zinc ion binding [F]	intracellular part [C]|cell [C]|intracellular [C]|cellular catabolic process [P]|modification-dependent macromolecule catabolic process [P]|intracellular membrane-bounded organelle [C]|proteolysis [P]|intracellular organelle [C]|protein metabolic process [P]|metal ion binding [F]|binding [F]|organelle [C]|membrane-bounded organelle [C]|ion binding [F]|primary metabolic process [P]|cellular metabo…
MZ00005765	GRMZM2G163550_T01	4351121	GO:0004672|GO:0005524|GO:0005529|GO:0006468|GO:0048544|GO:0004674|GO:0012505	GO:0003824|GO:0005623|GO:0000003|GO:0030554|GO:0019538|GO:0048610|GO:0005488|GO:0006796|GO:0044238|GO:0044237|GO:0043412|GO:0008150|GO:0006793|GO:0035639|GO:0016773|GO:0008152|GO:0016772|GO:0022414|GO:0017076|GO:0001883|GO:0032555|GO:0032501|GO:0001882|GO:0032553|GO:0003674|GO:0032559|GO:0006464|GO:0009856|GO:0016301|GO:0008037|GO:0000166|GO:0030246|GO:0016310|GO:0005575|GO:0043170|GO:0016740|GO:…	protein kinase activity [F]|ATP binding [F]|sugar binding [F]|protein amino acid phosphorylation [P]|recognition of pollen [P]|protein serine/threonine kinase activity [F]|endomembrane system [C]	catalytic activity [F]|cell [C]|reproduction [P]|adenyl nucleotide binding [F]|protein metabolic process [P]|cellular process involved in reproduction [P]|binding [F]|phosphate metabolic process [P]|primary metabolic process [P]|cellular metabolic process [P]|macromolecule modification [P]|biological_process [P]|phosphorus metabolic process [P]|GO:0035639|phosphotransferase activity, alcohol grou…
MZ00005887	GRMZM2G408096_T02	830742	GO:0003677|GO:0005515|GO:0005634|GO:0006352|GO:0008270|GO:0016570	GO:0044424|GO:0005623|GO:0005622|GO:0043231|GO:0071842|GO:0006807|GO:0071841|GO:0071840|GO:0019538|GO:0043229|GO:0005488|GO:0046872|GO:0043226|GO:0043227|GO:0006325|GO:0032774|GO:0009058|GO:0009059|GO:0008150|GO:0090304|GO:0008152|GO:0034641|GO:0003674|GO:0003676|GO:0034645|GO:0006139|GO:0005575|GO:0016568|GO:0016569|GO:0044464|GO:0010467|GO:0009987|GO:0016043|GO:0044249|GO:0043167|GO:0044238|GO:…	DNA binding [F]|protein binding [F]|nucleus [C]|transcription initiation [P]|zinc ion binding [F]|histone modification [P]	intracellular part [C]|cell [C]|intracellular [C]|intracellular membrane-bounded organelle [C]|cellular component organization at cellular level [P]|nitrogen compound metabolic process [P]|cellular component organization or biogenesis at cellular level [P]|cellular component organization or biogenesis [P]|protein metabolic process [P]|intracellular organelle [C]|binding [F]|metal ion binding [F]|…
MZ00005933	GRMZM2G012717_T01	4340698	GO:0005622|GO:0008270	GO:0043169|GO:0005575|GO:0005623|GO:0003674|GO:0046914|GO:0044464|GO:0005488|GO:0046872|GO:0043167	intracellular [C]|zinc ion binding [F]	cation binding [F]|cellular_component [C]|cell [C]|molecular_function [F]|transition metal ion binding [F]|cell part [C]|binding [F]|metal ion binding [F]|ion binding [F]
MZ00006012	GRMZM2G033413_T01		GO:0003677|GO:0003700|GO:0005634|GO:0006355|GO:0043565|GO:0046983|GO:0050825|GO:0050826	GO:0044424|GO:0005623|GO:0005622|GO:0050789|GO:0009889|GO:0031326|GO:0043231|GO:0006807|GO:0043229|GO:0005488|GO:0009628|GO:0043226|GO:0050794|GO:0043227|GO:0031323|GO:0032774|GO:0009058|GO:0009059|GO:0008150|GO:0090304|GO:0008152|GO:0051171|GO:0034641|GO:0003674|GO:0006950|GO:0003676|GO:0034645|GO:0006139|GO:0051252|GO:0019219|GO:0005575|GO:0060255|GO:0080090|GO:0019222|GO:0010468|GO:0044464|GO:…	DNA binding [F]|sequence-specific DNA binding transcription factor activity [F]|nucleus [C]|regulation of transcription, DNA-dependent [P]||sequence-specific DNA binding [F]|protein dimerization activity [F]|ice binding [F]|response to freezing [P]	intracellular part [C]|cell [C]|intracellular [C]|regulation of biological process [P]|regulation of biosynthetic process [P]|regulation of cellular biosynthetic process [P]|intracellular membrane-bounded organelle [C]|nitrogen compound metabolic process [P]|intracellular organelle [C]|binding [F]|response to abiotic stimulus [P]|organelle [C]|regulation of cellular process [P]|membrane-bounded o…
MZ00006042, MZ00019839	GRMZM2G044997_T01	834551	GO:0003723|GO:0003725|GO:0004525|GO:0005622|GO:0006396	GO:0003824|GO:0005623|GO:0004540|GO:0016788|GO:0006807|GO:0005488|GO:0016787|GO:0004521|GO:0044238|GO:0044237|GO:0016070|GO:0008150|GO:0090304|GO:0008152|GO:0004518|GO:0004519|GO:0034641|GO:0016891|GO:0003674|GO:0016893|GO:0003676|GO:0006139|GO:0005575|GO:0043170|GO:0044260|GO:0044464|GO:0010467|GO:0009987	RNA binding [F]|double-stranded RNA binding [F]|ribonuclease III activity [F]|intracellular [C]|RNA processing [P]	catalytic activity [F]|cell [C]|ribonuclease activity [F]|hydrolase activity, acting on ester bonds [F]|nitrogen compound metabolic process [P]|binding [F]|hydrolase activity [F]|endoribonuclease activity [F]|primary metabolic process [P]|cellular metabolic process [P]|RNA metabolic process [P]|biological_process [P]|nucleic acid metabolic process [P]|metabolic process [P]|nuclease activity [F]|e…
MZ00006064, MZ00039195	GRMZM2G123866_T01	842833	GO:0005622|GO:0007165	GO:0005575|GO:0005623|GO:0050789|GO:0065007|GO:0008150|GO:0044464|GO:0050896|GO:0051716|GO:0050794|GO:0023052|GO:0009987	intracellular [C]|signal transduction [P]	cellular_component [C]|cell [C]|regulation of biological process [P]|biological regulation [P]|biological_process [P]|cell part [C]|response to stimulus [P]|cellular response to stimulus [P]|regulation of cellular process [P]|signaling [P]|cellular process [P]
MZ00006893	GRMZM2G004320_T03	832396	GO:0004671|GO:0006481|GO:0016021	GO:0044425|GO:0003824|GO:0005623|GO:0016020|GO:0003880|GO:0019538|GO:0008757|GO:0044238|GO:0044237|GO:0043687|GO:0031224|GO:0008276|GO:0043412|GO:0008150|GO:0043414|GO:0008213|GO:0032259|GO:0008152|GO:0006730|GO:0018410|GO:0003674|GO:0044281|GO:0006464|GO:0008168|GO:0006479|GO:0008171|GO:0010340|GO:0005575|GO:0043170|GO:0016740|GO:0051998|GO:0016741|GO:0044267|GO:0044260|GO:0044464|GO:0009987	protein C-terminal S-isoprenylcysteine carboxyl O-methyltransferase activity [F]|C-terminal protein amino acid methylation [P]|integral to membrane [C]	membrane part [C]|catalytic activity [F]|cell [C]|membrane [C]|protein C-terminal carboxyl O-methyltransferase activity [F]|protein metabolic process [P]|S-adenosylmethionine-dependent methyltransferase activity [F]|primary metabolic process [P]|cellular metabolic process [P]|post-translational protein modification [P]|intrinsic to membrane [C]|protein methyltransferase activity [F]|macromolecule…
MZ00006915	GRMZM5G889321	830329	GO:0008150|GO:0016757|GO:0031227	GO:0044425|GO:0044424|GO:0005623|GO:0003824|GO:0005622|GO:0016020|GO:0043231|GO:0043229|GO:0043226|GO:0043227|GO:0044422|GO:0031090|GO:0005783|GO:0031224|GO:0031300|GO:0044444|GO:0044446|GO:0005789|GO:0044432|GO:0005737|GO:0003674|GO:0005575|GO:0016740|GO:0012505|GO:0042175|GO:0044464	biological_process [P]|transferase activity, transferring glycosyl groups [F]|intrinsic to endoplasmic reticulum membrane [C]	membrane part [C]|intracellular part [C]|cell [C]|catalytic activity [F]|intracellular [C]|membrane [C]|intracellular membrane-bounded organelle [C]|intracellular organelle [C]|organelle [C]|membrane-bounded organelle [C]|organelle part [C]|organelle membrane [C]|endoplasmic reticulum [C]|intrinsic to membrane [C]|intrinsic to organelle membrane [C]|cytoplasmic part [C]|intracellular organelle pa…
MZ00006956	GRMZM2G104983	844256	GO:0005488|GO:0005575|GO:0008150	GO:0003674	binding [F]|cellular_component [C]|biological_process [P]	molecular_function [F]
MZ00006965	GRMZM2G070500_T01	4325526	GO:0016020	GO:0005575|GO:0005623|GO:0044464	membrane [C]	cellular_component [C]|cell [C]|cell part [C]
MZ00007043	GRMZM2G354604_T02	4339683	GO:0003924|GO:0005515|GO:0005525|GO:0005622|GO:0006886|GO:0006913|GO:0007165|GO:0007264|GO:0015031	GO:0034613|GO:0003824|GO:0051649|GO:0005623|GO:0050789|GO:0065007|GO:0006810|GO:0019001|GO:0005488|GO:0050794|GO:0016787|GO:0016462|GO:0008150|GO:0033036|GO:0051179|GO:0035556|GO:0035639|GO:0051169|GO:0023052|GO:0017076|GO:0032555|GO:0032553|GO:0045184|GO:0003674|GO:0008104|GO:0016817|GO:0000166|GO:0046907|GO:0016818|GO:0005575|GO:0044464|GO:0070727|GO:0032561|GO:0017111|GO:0051716|GO:0050896|GO:…	GTPase activity [F]|protein binding [F]|GTP binding [F]|intracellular [C]|intracellular protein transport [P]|nucleocytoplasmic transport [P]|signal transduction [P]|small GTPase mediated signal transduction [P]|protein transport [P]	cellular protein localization [P]|catalytic activity [F]|establishment of localization in cell [P]|cell [C]|regulation of biological process [P]|biological regulation [P]|transport [P]|guanyl nucleotide binding [F]|binding [F]|regulation of cellular process [P]|hydrolase activity [F]|pyrophosphatase activity [F]|biological_process [P]|macromolecule localization [P]|localization [P]|intracellular …
MZ00007068, MZ00035650	GRMZM2G164835_T01	839948	GO:0000166|GO:0003676|GO:0003677|GO:0003917|GO:0005694|GO:0006259|GO:0006265|GO:0017111|GO:0003678|GO:0005524|GO:0006260	GO:0044424|GO:0005623|GO:0003824|GO:0005622|GO:0030554|GO:0044249|GO:0006807|GO:0043228|GO:0043229|GO:0005488|GO:0043226|GO:0016787|GO:0016462|GO:0016853|GO:0009058|GO:0044238|GO:0009059|GO:0044237|GO:0004386|GO:0008150|GO:0035639|GO:0090304|GO:0008152|GO:0017076|GO:0071103|GO:0001883|GO:0032555|GO:0001882|GO:0032553|GO:0034641|GO:0003674|GO:0032559|GO:0003916|GO:0034645|GO:0006139|GO:0016817|GO:…	nucleotide binding [F]|nucleic acid binding [F]|DNA binding [F]|DNA topoisomerase type I activity [F]|chromosome [C]|DNA metabolic process [P]|DNA topological change [P]|nucleoside-triphosphatase activity [F]|DNA helicase activity [F]|ATP binding [F]|DNA replication [P]	intracellular part [C]|cell [C]|catalytic activity [F]|intracellular [C]|adenyl nucleotide binding [F]|cellular biosynthetic process [P]|nitrogen compound metabolic process [P]|non-membrane-bounded organelle [C]|intracellular organelle [C]|binding [F]|organelle [C]|hydrolase activity [F]|pyrophosphatase activity [F]|isomerase activity [F]|biosynthetic process [P]|primary metabolic process [P]|mac…
MZ00007093	GRMZM2G136113_T02	837963	GO:0008150|GO:0009507	GO:0044424|GO:0005737|GO:0005623|GO:0005622|GO:0043231|GO:0043229|GO:0043226|GO:0043227|GO:0005575|GO:0044444|GO:0044464|GO:0009536	biological_process [P]|chloroplast [C]	intracellular part [C]|cytoplasm [C]|cell [C]|intracellular [C]|intracellular membrane-bounded organelle [C]|intracellular organelle [C]|organelle [C]|membrane-bounded organelle [C]|cellular_component [C]|cytoplasmic part [C]|cell part [C]|plastid [C]
MZ00007482	GRMZM2G130062_T01	100280499	GO:0003824|GO:0003852|GO:0009098|GO:0019752|GO:0046912	GO:0044249|GO:0046394|GO:0009082|GO:0006807|GO:0009081|GO:0042180|GO:0009058|GO:0006082|GO:0008652|GO:0044238|GO:0044237|GO:0009309|GO:0009308|GO:0008150|GO:0008152|GO:0006520|GO:0044106|GO:0016053|GO:0034641|GO:0003674|GO:0044281|GO:0044283|GO:0043436|GO:0044271|GO:0016740|GO:0016746|GO:0006551|GO:0009987	catalytic activity [F]|2-isopropylmalate synthase activity [F]|leucine biosynthetic process [P]|carboxylic acid metabolic process [P]|transferase activity, transferring acyl groups, acyl groups converted into alkyl on transfer [F]	cellular biosynthetic process [P]|carboxylic acid biosynthetic process [P]|branched chain family amino acid biosynthetic process [P]|nitrogen compound metabolic process [P]|branched chain family amino acid metabolic process [P]|cellular ketone metabolic process [P]|biosynthetic process [P]|organic acid metabolic process [P]|cellular amino acid biosynthetic process [P]|primary metabolic process [P…
MZ00007570, MZ00021611	GRMZM2G170309_T01	4341739	GO:0016020	GO:0005623|GO:0003674|GO:0008227|GO:0060089|GO:0005488|GO:0004888|GO:0004871|GO:0005575|GO:0004930||GO:0043176|GO:0044464||GO:0004872	|membrane [C]	cell [C]|molecular_function [F]|G-protein coupled amine receptor activity [F]|molecular transducer activity [F]||binding [F]|transmembrane receptor activity [F]|signal transducer activity [F]|cellular_component [C]|G-protein coupled receptor activity [F]|||amine binding [F]|cell part [C]|||receptor activity [F]
MZ00007579	GRMZM2G015784_T03	836556	GO:0006457	GO:0044238|GO:0044237|GO:0043170|GO:0008150|GO:0044267|GO:0044260|GO:0008152|GO:0019538|GO:0009987	protein folding [P]	primary metabolic process [P]|cellular metabolic process [P]|macromolecule metabolic process [P]|biological_process [P]|cellular protein metabolic process [P]|cellular macromolecule metabolic process [P]|metabolic process [P]|protein metabolic process [P]|cellular process [P]
MZ00012575, MZ00035080	GRMZM2G148772_T01		GO:0004969|GO:0005622|GO:0007186|GO:0008270|GO:0016021	GO:0044425|GO:0005623|GO:0016020|GO:0050789|GO:0065007|GO:0060089|GO:0046872|GO:0050794|GO:0005488|GO:0043167|GO:0004888|GO:0004871|GO:0004930|GO:0046914|GO:0031224|GO:0008150|GO:0023052|GO:0004872|GO:0003674|GO:0008227|GO:0043169|GO:0005575|GO:0007165|GO:0007166|GO:0044464|GO:0051716|GO:0050896|GO:0009987	histamine receptor activity [F]|intracellular [C]|G-protein coupled receptor protein signaling pathway [P]|zinc ion binding [F]|integral to membrane [C]	membrane part [C]|cell [C]|membrane [C]|regulation of biological process [P]|biological regulation [P]|molecular transducer activity [F]|metal ion binding [F]|regulation of cellular process [P]|binding [F]|ion binding [F]|transmembrane receptor activity [F]|signal transducer activity [F]|G-protein coupled receptor activity [F]|transition metal ion binding [F]|intrinsic to membrane [C]|biological_…
MZ00012623	GRMZM2G011098_T02	830121	GO:0005737|GO:0017089|GO:0046836|GO:0051861	GO:0044424|GO:0005623|GO:0005319|GO:0005622|GO:0003674|GO:0008289|GO:0006810|GO:0006869|GO:0005488|GO:0022892|GO:0010876|GO:0005575|GO:0005215|GO:0008150|GO:0051179|GO:0033036|GO:0071702|GO:0044464|GO:0051234	cytoplasm [C]|glycolipid transporter activity [F]|glycolipid transport [P]|glycolipid binding [F]	intracellular part [C]|cell [C]|lipid transporter activity [F]|intracellular [C]|molecular_function [F]|lipid binding [F]|transport [P]|lipid transport [P]|binding [F]|substrate-specific transporter activity [F]|lipid localization [P]|cellular_component [C]|transporter activity [F]|biological_process [P]|localization [P]|macromolecule localization [P]|organic substance transport [P]|cell part [C]…
MZ00012667	GRMZM2G106028_T01	835234	GO:0000226|GO:0000278|GO:0000280|GO:0000911|GO:0005874|GO:0008017|GO:0009524|GO:0009574|GO:0009624|GO:0046785|GO:0051322|GO:0055028	GO:0044424|GO:0005623|GO:0005622|GO:0000279|GO:0044430|GO:0007049|GO:0071842|GO:0043228|GO:0071841|GO:0044419|GO:0071840|GO:0043229|GO:0005488|GO:0043226|GO:0071844|GO:0044422|GO:0048646|GO:0044444|GO:0008150|GO:0009607|GO:0044446|GO:0006461|GO:0043623|GO:0005737|GO:0005856|GO:0003674|GO:0044085|GO:0051258|GO:0033205|GO:0015631|GO:0048285|GO:0071822|GO:0009653|GO:0015630|GO:0044448|GO:0005575|GO:…	microtubule cytoskeleton organization [P]|mitotic cell cycle [P]|nuclear division [P]|cytokinesis by cell plate formation [P]|microtubule [C]|microtubule binding [F]|phragmoplast [C]|preprophase band [C]|response to nematode [P]|microtubule polymerization [P]|anaphase [P]||cortical microtubule [C]	|intracellular part [C]|cell [C]|intracellular [C]|M phase [P]|cytoskeletal part [C]|cell cycle [P]|cellular component organization at cellular level [P]|non-membrane-bounded organelle [C]|cellular component organization or biogenesis at cellular level [P]|interspecies interaction between organisms [P]|cellular component organization or biogenesis [P]|intracellular organelle [C]|binding [F]|organ…
MZ00012788	GRMZM5G811069_T03	834472	GO:0008168	GO:0003824|GO:0003674|GO:0016740|GO:0016741	methyltransferase activity [F]	catalytic activity [F]|molecular_function [F]|transferase activity [F]|transferase activity, transferring one-carbon groups [F]
MZ00012789	GRMZM2G408359	814915	GO:0004428|GO:0005575|GO:0016773	GO:0003824|GO:0003674|GO:0016740|GO:0016301|GO:0016772	inositol or phosphatidylinositol kinase activity [F]|cellular_component [C]|phosphotransferase activity, alcohol group as acceptor [F]	catalytic activity [F]|molecular_function [F]|transferase activity [F]|kinase activity [F]|transferase activity, transferring phosphorus-containing groups [F]
MZ00012943	GRMZM2G327099_T01	839252	GO:0003723|GO:0004000|GO:0006396	GO:0034641|GO:0003824|GO:0003674|GO:0003676|GO:0019239|GO:0006807|GO:0006139|GO:0005488|GO:0016787|GO:0044238|GO:0044237|GO:0016814|GO:0043170|GO:0016070|GO:0008150|GO:0016810|GO:0044260|GO:0090304|GO:0008152|GO:0010467|GO:0009987	RNA binding [F]|adenosine deaminase activity [F]|RNA processing [P]	cellular nitrogen compound metabolic process [P]|catalytic activity [F]|molecular_function [F]|nucleic acid binding [F]|deaminase activity [F]|nitrogen compound metabolic process [P]|nucleobase, nucleoside, nucleotide and nucleic acid metabolic process [P]|binding [F]|hydrolase activity [F]|primary metabolic process [P]|cellular metabolic process [P]|hydrolase activity, acting on carbon-nitrogen …
MZ00012948	GRMZM5G873277	841903	GO:0004672|GO:0004674|GO:0005524|GO:0005886|GO:0006468|GO:0006499|GO:0016301	GO:0005623|GO:0003824|GO:0016020|GO:0006497|GO:0030554|GO:0044249|GO:0006498|GO:0019538|GO:0005488|GO:0009058|GO:0006796|GO:0009059|GO:0044238|GO:0044237|GO:0043412|GO:0008150|GO:0006793|GO:0035639|GO:0016773|GO:0008152|GO:0016772|GO:0017076|GO:0031365|GO:0001883|GO:0032555|GO:0001882|GO:0032553|GO:0003674|GO:0042157|GO:0032559|GO:0034645|GO:0006464|GO:0042158|GO:0043543|GO:0000166|GO:0005575|GO:…	protein kinase activity [F]|protein serine/threonine kinase activity [F]|ATP binding [F]|plasma membrane [C]|protein amino acid phosphorylation [P]|N-terminal protein myristoylation [P]|kinase activity [F]	cell [C]|catalytic activity [F]|membrane [C]|protein amino acid lipidation [P]|adenyl nucleotide binding [F]|cellular biosynthetic process [P]|N-terminal protein lipidation [P]|protein metabolic process [P]|binding [F]|biosynthetic process [P]|phosphate metabolic process [P]|macromolecule biosynthetic process [P]|primary metabolic process [P]|cellular metabolic process [P]|macromolecule modificat…
MZ00012952	GRMZM2G092137_T01	100383382	GO:0003677|GO:0003700|GO:0005634|GO:0006355|GO:0030528|GO:0043565|GO:0045449|GO:0046983	GO:0044424|GO:0005623|GO:0050789|GO:0005622|GO:0009889|GO:0031326|GO:0043231|GO:0006807|GO:0043229|GO:0005488|GO:0050794|GO:0043226|GO:0031323|GO:0043227|GO:0032774|GO:0009058|GO:0009059|GO:0008150|GO:0090304|GO:0008152|GO:0051171|GO:0034641|GO:0003674|GO:0003676|GO:0034645|GO:0006139|GO:0051252|GO:0019219|GO:0005575|GO:0060255|GO:0080090|GO:0019222|GO:0010468|GO:0044464|GO:0010467|GO:0009987|GO:…	DNA binding [F]|sequence-specific DNA binding transcription factor activity [F]|nucleus [C]|regulation of transcription, DNA-dependent [P]|transcription regulator activity [F]|sequence-specific DNA binding [F]|regulation of transcription [P]|protein dimerization activity [F]	intracellular part [C]|cell [C]|regulation of biological process [P]|intracellular [C]|regulation of biosynthetic process [P]|regulation of cellular biosynthetic process [P]|intracellular membrane-bounded organelle [C]|nitrogen compound metabolic process [P]|intracellular organelle [C]|binding [F]|regulation of cellular process [P]|organelle [C]|regulation of cellular metabolic process [P]|membra…
MZ00013104	GRMZM2G034534_T01	4329820	GO:0004607|GO:0006629|GO:0007186||GO:0016021	GO:0044425|GO:0003824|GO:0005623|GO:0050789|GO:0016020|GO:0065007|GO:0008528|GO:0060089|GO:0042060|GO:0005488|GO:0050794|GO:0004888|GO:0007599|GO:0004871|GO:0004930|GO:0008415|GO:0044238|GO:0031224|GO:0050878|GO:0008150|GO:0009611|GO:0065008|GO:0008152|GO:0023052|GO:0001653|GO:0004872|GO:0032501|GO:0003674|GO:0006950|GO:0050817|GO:0005575|GO:0016740|GO:0007165|GO:0007166|GO:0042277|GO:0016746|GO:…	phosphatidylcholine-sterol O-acyltransferase activity [F]|lipid metabolic process [P]|G-protein coupled receptor protein signaling pathway [P]|||integral to membrane [C]	membrane part [C]|catalytic activity [F]|cell [C]|regulation of biological process [P]|membrane [C]|biological regulation [P]|peptide receptor activity, G-protein coupled [F]|molecular transducer activity [F]|wound healing [P]|binding [F]|regulation of cellular process [P]|transmembrane receptor activity [F]|hemostasis [P]|signal transducer activity [F]|G-protein coupled receptor activity [F]|acy…
MZ00013125, MZ00023339	GRMZM2G062499_T01	819924	GO:0000151|GO:0004842|GO:0005488|GO:0016567	GO:0044424|GO:0019787|GO:0005623|GO:0003824|GO:0005622|GO:0019538|GO:0044238|GO:0044237|GO:0043412|GO:0008150|GO:0032991|GO:0008152|GO:0003674|GO:0006464|GO:0016881|GO:0032446|GO:0005575|GO:0016874|GO:0043170|GO:0016879|GO:0044267|GO:0043234|GO:0044260|GO:0044464|GO:0009987|GO:0070647	ubiquitin ligase complex [C]|ubiquitin-protein ligase activity [F]|binding [F]|protein ubiquitination [P]	intracellular part [C]|small conjugating protein ligase activity [F]|cell [C]|catalytic activity [F]|intracellular [C]|protein metabolic process [P]|primary metabolic process [P]|cellular metabolic process [P]|macromolecule modification [P]|biological_process [P]|macromolecular complex [C]|metabolic process [P]|molecular_function [F]|protein modification process [P]|acid-amino acid ligase activit…
MZ00013138, MZ00044480	GRMZM2G164963_T02	828382	GO:0050825|GO:0050826|GO:0003674|GO:0008150|GO:0009507	GO:0042592|GO:0044424|GO:0005623|GO:0005622|GO:0065007|GO:0009409|GO:0043231|GO:0043229|GO:0005488|GO:0009628|GO:0043226|GO:0043227|GO:0044444|GO:0065008|GO:0009536|GO:0032501|GO:0050824|GO:0005737|GO:0006950|GO:0005575|GO:0044464|GO:0009266|GO:0050896|GO:0048871	|ice binding [F]|response to freezing [P]|molecular_function [F]|biological_process [P]|chloroplast [C]	homeostatic process [P]|intracellular part [C]|cell [C]|intracellular [C]|biological regulation [P]|response to cold [P]|intracellular membrane-bounded organelle [C]|intracellular organelle [C]|binding [F]|response to abiotic stimulus [P]|organelle [C]|membrane-bounded organelle [C]||cytoplasmic part [C]|regulation of biological quality [P]|plastid [C]|multicellular organismal process [P]|water b…
MZ00013351	GRMZM2G024811_T01	100384750	GO:0006457	GO:0044238|GO:0044237|GO:0043170|GO:0008150|GO:0044267|GO:0044260|GO:0008152|GO:0019538|GO:0009987	protein folding [P]	primary metabolic process [P]|cellular metabolic process [P]|macromolecule metabolic process [P]|biological_process [P]|cellular protein metabolic process [P]|cellular macromolecule metabolic process [P]|metabolic process [P]|protein metabolic process [P]|cellular process [P]
MZ00013371	GRMZM2G090738_T01	833970	GO:0003735|GO:0005622|GO:0005840|GO:0006412|GO:0008097|GO:0005634|GO:0005730|GO:0005737|GO:0005773|GO:0005886|GO:0006913|GO:0008283|GO:0009507|GO:0009955|GO:0009965|GO:0010015|GO:0016020|GO:0022625|GO:0022626|GO:0042254	GO:0044424|GO:0005623|GO:0044428|GO:0005829|GO:0006810|GO:0071843|GO:0043231|GO:0071841|GO:0043228|GO:0071840|GO:0043229|GO:0019538|GO:0005488|GO:0043226|GO:0043227|GO:0044422|GO:0009058|GO:0009059|GO:0007275|GO:0044444|GO:0008150|GO:0044445|GO:0051179|GO:0003002|GO:0044446|GO:0008152|GO:0051169|GO:0010016|GO:0015934|GO:0005198|GO:0003674|GO:0044085|GO:0003676|GO:0034645|GO:0048827|GO:0009653|GO:…	structural constituent of ribosome [F]|intracellular [C]|ribosome [C]|translation [P]|5S rRNA binding [F]|nucleus [C]|nucleolus [C]|cytoplasm [C]|vacuole [C]|plasma membrane [C]|nucleocytoplasmic transport [P]|cell proliferation [P]|chloroplast [C]|adaxial/abaxial pattern formation [P]|leaf morphogenesis [P]|root morphogenesis [P]|membrane [C]|cytosolic large ribosomal subunit [C]|cytosolic ribos…	intracellular part [C]|cell [C]|nuclear part [C]|cytosol [C]|transport [P]|cellular component biogenesis at cellular level [P]|intracellular membrane-bounded organelle [C]|cellular component organization or biogenesis at cellular level [P]|non-membrane-bounded organelle [C]|cellular component organization or biogenesis [P]|intracellular organelle [C]|protein metabolic process [P]|binding [F]|orga…
MZ00013382, MZ00036262, MZ00040898	GRMZM2G126594_T04	843063	GO:0003735|GO:0005622|GO:0005840|GO:0006412	GO:0044424|GO:0005623|GO:0044249|GO:0043228|GO:0043229|GO:0019538|GO:0043226|GO:0009058|GO:0044238|GO:0009059|GO:0044237|GO:0044444|GO:0008150|GO:0008152|GO:0032991|GO:0030529|GO:0005737|GO:0005198|GO:0003674|GO:0034645|GO:0005575|GO:0043170|GO:0043232|GO:0044267|GO:0044260|GO:0044464|GO:0010467|GO:0009987	structural constituent of ribosome [F]|intracellular [C]|ribosome [C]|translation [P]	intracellular part [C]|cell [C]|cellular biosynthetic process [P]|non-membrane-bounded organelle [C]|intracellular organelle [C]|protein metabolic process [P]|organelle [C]|biosynthetic process [P]|primary metabolic process [P]|macromolecule biosynthetic process [P]|cellular metabolic process [P]|cytoplasmic part [C]|biological_process [P]|metabolic process [P]|macromolecular complex [C]|ribonucl…
MZ00013399	GRMZM2G125527_T02	4343416	GO:0003735|GO:0005622|GO:0005840|GO:0006412	GO:0044424|GO:0005623|GO:0044249|GO:0043228|GO:0043229|GO:0019538|GO:0043226|GO:0009058|GO:0044238|GO:0009059|GO:0044237|GO:0044444|GO:0008150|GO:0008152|GO:0032991|GO:0030529|GO:0005737|GO:0005198|GO:0003674|GO:0034645|GO:0005575|GO:0043170|GO:0043232|GO:0044267|GO:0044260|GO:0044464|GO:0010467|GO:0009987	structural constituent of ribosome [F]|intracellular [C]|ribosome [C]|translation [P]	intracellular part [C]|cell [C]|cellular biosynthetic process [P]|non-membrane-bounded organelle [C]|intracellular organelle [C]|protein metabolic process [P]|organelle [C]|biosynthetic process [P]|primary metabolic process [P]|macromolecule biosynthetic process [P]|cellular metabolic process [P]|cytoplasmic part [C]|biological_process [P]|metabolic process [P]|macromolecular complex [C]|ribonucl…
MZ00013404	GRMZM2G124059_T01	830959	GO:0003824|GO:0004056|GO:0042450	GO:0044249|GO:0046394|GO:0006807|GO:0042180|GO:0009084|GO:0009058|GO:0006082|GO:0008652|GO:0016842|GO:0044238|GO:0044237|GO:0009309|GO:0016840|GO:0009308|GO:0008150|GO:0006591|GO:0006525|GO:0009064|GO:0006526|GO:0008152|GO:0006520|GO:0044106|GO:0016053|GO:0016829|GO:0034641|GO:0003674|GO:0019752|GO:0044281|GO:0044283|GO:0043436|GO:0044271|GO:0009987	catalytic activity [F]|argininosuccinate lyase activity [F]|arginine biosynthetic process via ornithine [P]	cellular biosynthetic process [P]|carboxylic acid biosynthetic process [P]|nitrogen compound metabolic process [P]|cellular ketone metabolic process [P]|glutamine family amino acid biosynthetic process [P]|biosynthetic process [P]|organic acid metabolic process [P]|cellular amino acid biosynthetic process [P]|amidine-lyase activity [F]|primary metabolic process [P]|cellular metabolic process [P]|…
MZ00013409	GRMZM2G031545_T01	839903	GO:0003746|GO:0005853|GO:0006414	GO:0044424|GO:0005623|GO:0005622|GO:0008135|GO:0044249|GO:0019538|GO:0005488|GO:0009058|GO:0044238|GO:0009059|GO:0044237|GO:0044444|GO:0008150|GO:0008152|GO:0032991|GO:0005737|GO:0003674|GO:0003676|GO:0034645|GO:0006412|GO:0005575|GO:0043170|GO:0044267|GO:0043234|GO:0044260|GO:0044464|GO:0003723|GO:0010467|GO:0009987	translation elongation factor activity [F]|eukaryotic translation elongation factor 1 complex [C]|translational elongation [P]	intracellular part [C]|cell [C]|intracellular [C]|translation factor activity, nucleic acid binding [F]|cellular biosynthetic process [P]|protein metabolic process [P]|binding [F]|biosynthetic process [P]|primary metabolic process [P]|macromolecule biosynthetic process [P]|cellular metabolic process [P]|cytoplasmic part [C]|biological_process [P]|metabolic process [P]|macromolecular complex [C]|c…
MZ00013420	GRMZM2G135727_T05	842454	GO:0003735|GO:0005622|GO:0005840|GO:0006412	GO:0044424|GO:0005623|GO:0044249|GO:0043228|GO:0043229|GO:0019538|GO:0043226|GO:0009058|GO:0044238|GO:0009059|GO:0044237|GO:0044444|GO:0008150|GO:0008152|GO:0032991|GO:0030529|GO:0005737|GO:0005198|GO:0003674|GO:0034645|GO:0005575|GO:0043170|GO:0043232|GO:0044267|GO:0044260|GO:0044464|GO:0010467|GO:0009987	structural constituent of ribosome [F]|intracellular [C]|ribosome [C]|translation [P]	intracellular part [C]|cell [C]|cellular biosynthetic process [P]|non-membrane-bounded organelle [C]|intracellular organelle [C]|protein metabolic process [P]|organelle [C]|biosynthetic process [P]|primary metabolic process [P]|macromolecule biosynthetic process [P]|cellular metabolic process [P]|cytoplasmic part [C]|biological_process [P]|metabolic process [P]|macromolecular complex [C]|ribonucl…
MZ00013447	GRMZM2G042078_T02	829069	GO:0000276|GO:0015078|GO:0015986	GO:0044425|GO:0006812|GO:0044424|GO:0005623|GO:0016020|GO:0046034|GO:0005622|GO:0044429|GO:0034404|GO:0006811|GO:0006810|GO:0043231|GO:0006807|GO:0033177|GO:0009201|GO:0043229|GO:0043226|GO:0009206|GO:0043227|GO:0009205|GO:0044422|GO:0009058|GO:0031090|GO:0015672|GO:0009199|GO:0044444|GO:0008150|GO:0051179|GO:0044446|GO:0008152|GO:0005739|GO:0034641|GO:0005737|GO:0003674|GO:0009259|GO:0006163|GO:…	mitochondrial proton-transporting ATP synthase complex, coupling factor F(o) [C]|hydrogen ion transmembrane transporter activity [F]|ATP synthesis coupled proton transport [P]	membrane part [C]|cation transport [P]|intracellular part [C]|cell [C]|membrane [C]|ATP metabolic process [P]|intracellular [C]|mitochondrial part [C]|nucleobase, nucleoside and nucleotide biosynthetic process [P]|ion transport [P]|transport [P]|intracellular membrane-bounded organelle [C]|nitrogen compound metabolic process [P]|proton-transporting two-sector ATPase complex, proton-transporting d…
MZ00013463	GRMZM2G147791_T03	819855	GO:0003735|GO:0005622|GO:0005840|GO:0006412	GO:0044424|GO:0005623|GO:0044249|GO:0043228|GO:0043229|GO:0019538|GO:0043226|GO:0009058|GO:0044238|GO:0009059|GO:0044237|GO:0044444|GO:0008150|GO:0008152|GO:0032991|GO:0030529|GO:0005737|GO:0005198|GO:0003674|GO:0034645|GO:0005575|GO:0043170|GO:0043232|GO:0044267|GO:0044260|GO:0044464|GO:0010467|GO:0009987	structural constituent of ribosome [F]|intracellular [C]|ribosome [C]|translation [P]	intracellular part [C]|cell [C]|cellular biosynthetic process [P]|non-membrane-bounded organelle [C]|intracellular organelle [C]|protein metabolic process [P]|organelle [C]|biosynthetic process [P]|primary metabolic process [P]|macromolecule biosynthetic process [P]|cellular metabolic process [P]|cytoplasmic part [C]|biological_process [P]|metabolic process [P]|macromolecular complex [C]|ribonucl…
MZ00013472	GRMZM2G062333_T01	834492	GO:0000166|GO:0003677|GO:0005524|GO:0005634|GO:0006260|GO:0006270|GO:0017111	GO:0044424|GO:0005623|GO:0003824|GO:0005622|GO:0006261|GO:0006259|GO:0030554|GO:0044249|GO:0043231|GO:0006807|GO:0043229|GO:0043226|GO:0005488|GO:0016787|GO:0043227|GO:0016462|GO:0009058|GO:0044238|GO:0009059|GO:0044237|GO:0008150|GO:0090304|GO:0035639|GO:0008152|GO:0017076|GO:0032555|GO:0001883|GO:0001882|GO:0034641|GO:0032553|GO:0003674|GO:0032559|GO:0003676|GO:0034645|GO:0006139|GO:0016817|GO:…	nucleotide binding [F]|DNA binding [F]|ATP binding [F]|nucleus [C]|DNA replication [P]|DNA-dependent DNA replication initiation [P]|nucleoside-triphosphatase activity [F]	intracellular part [C]|cell [C]|catalytic activity [F]|intracellular [C]|DNA-dependent DNA replication [P]|DNA metabolic process [P]|adenyl nucleotide binding [F]|cellular biosynthetic process [P]|intracellular membrane-bounded organelle [C]|nitrogen compound metabolic process [P]|intracellular organelle [C]|organelle [C]|binding [F]|hydrolase activity [F]|membrane-bounded organelle [C]|pyrophosp…
MZ00013484	GRMZM2G151252_T04	542641	GO:0003735|GO:0005622|GO:0005840|GO:0006412|GO:0004340|GO:0004396|GO:0005524|GO:0005634|GO:0005739|GO:0005773|GO:0005886|GO:0008270|GO:0008865|GO:0009536|GO:0009747|GO:0010182|GO:0010255|GO:0012501|GO:0016020|GO:0019320	GO:0044424|GO:0003824|GO:0005623|GO:0050789|GO:0043231|GO:0043228|GO:0043229|GO:0019538|GO:0005488|GO:0050794|GO:0043226|GO:0046872|GO:0005975|GO:0043227|GO:0016265|GO:0010033|GO:0070887|GO:0009058|GO:0009059|GO:0009056|GO:0044444|GO:0008150|GO:0016773|GO:0035639|GO:0008152|GO:0016772|GO:0023052|GO:0017076|GO:0001883|GO:0032555|GO:0001882|GO:0016052|GO:0009743|GO:0032553|GO:0005737|GO:0019200|GO:…	structural constituent of ribosome [F]|intracellular [C]|ribosome [C]|translation [P]|glucokinase activity [F]|hexokinase activity [F]|ATP binding [F]|nucleus [C]|mitochondrion [C]|vacuole [C]|plasma membrane [C]|zinc ion binding [F]|fructokinase activity [F]|plastid [C]|hexokinase-dependent signaling [P]|sugar mediated signaling pathway [P]|glucose mediated signaling pathway [P]|programmed cell …	intracellular part [C]|catalytic activity [F]|cell [C]|regulation of biological process [P]|intracellular membrane-bounded organelle [C]|non-membrane-bounded organelle [C]|intracellular organelle [C]|protein metabolic process [P]|binding [F]|regulation of cellular process [P]|organelle [C]|metal ion binding [F]|carbohydrate metabolic process [P]|membrane-bounded organelle [C]|death [P]|response t…
MZ00013485	GRMZM2G080222_T02	830810	GO:0003723|GO:0003735|GO:0005622|GO:0005840|GO:0006412|GO:0015935	GO:0044424|GO:0005623|GO:0044249|GO:0043228|GO:0043229|GO:0019538|GO:0043226|GO:0005488|GO:0044422|GO:0009058|GO:0044238|GO:0009059|GO:0044237|GO:0044444|GO:0008150|GO:0044446|GO:0008152|GO:0032991|GO:0030529|GO:0005737|GO:0005198|GO:0003674|GO:0003676|GO:0034645|GO:0005575|GO:0043170|GO:0043232|GO:0044267|GO:0044260|GO:0044464|GO:0010467|GO:0009987	RNA binding [F]|structural constituent of ribosome [F]|intracellular [C]|ribosome [C]|translation [P]|small ribosomal subunit [C]	intracellular part [C]|cell [C]|cellular biosynthetic process [P]|non-membrane-bounded organelle [C]|intracellular organelle [C]|protein metabolic process [P]|organelle [C]|binding [F]|organelle part [C]|biosynthetic process [P]|primary metabolic process [P]|macromolecule biosynthetic process [P]|cellular metabolic process [P]|cytoplasmic part [C]|biological_process [P]|intracellular organelle pa…
MZ00013487	GRMZM2G080222_T02	830810	GO:0003723|GO:0003735|GO:0005622|GO:0005840|GO:0006412|GO:0015935	GO:0044424|GO:0005623|GO:0044249|GO:0043228|GO:0043229|GO:0019538|GO:0043226|GO:0005488|GO:0044422|GO:0009058|GO:0044238|GO:0009059|GO:0044237|GO:0044444|GO:0008150|GO:0044446|GO:0008152|GO:0032991|GO:0030529|GO:0005737|GO:0005198|GO:0003674|GO:0003676|GO:0034645|GO:0005575|GO:0043170|GO:0043232|GO:0044267|GO:0044260|GO:0044464|GO:0010467|GO:0009987	RNA binding [F]|structural constituent of ribosome [F]|intracellular [C]|ribosome [C]|translation [P]|small ribosomal subunit [C]	intracellular part [C]|cell [C]|cellular biosynthetic process [P]|non-membrane-bounded organelle [C]|intracellular organelle [C]|protein metabolic process [P]|organelle [C]|binding [F]|organelle part [C]|biosynthetic process [P]|primary metabolic process [P]|macromolecule biosynthetic process [P]|cellular metabolic process [P]|cytoplasmic part [C]|biological_process [P]|intracellular organelle pa…
MZ00013487, MZ00038093	GRMZM2G111172_T02	830810	GO:0003723|GO:0003735|GO:0005622|GO:0005840|GO:0006412|GO:0015935	GO:0044424|GO:0005623|GO:0044249|GO:0043228|GO:0043229|GO:0019538|GO:0043226|GO:0005488|GO:0044422|GO:0009058|GO:0044238|GO:0009059|GO:0044237|GO:0044444|GO:0008150|GO:0044446|GO:0008152|GO:0032991|GO:0030529|GO:0005737|GO:0005198|GO:0003674|GO:0003676|GO:0034645|GO:0005575|GO:0043170|GO:0043232|GO:0044267|GO:0044260|GO:0044464|GO:0010467|GO:0009987	RNA binding [F]|structural constituent of ribosome [F]|intracellular [C]|ribosome [C]|translation [P]|small ribosomal subunit [C]	intracellular part [C]|cell [C]|cellular biosynthetic process [P]|non-membrane-bounded organelle [C]|intracellular organelle [C]|protein metabolic process [P]|organelle [C]|binding [F]|organelle part [C]|biosynthetic process [P]|primary metabolic process [P]|macromolecule biosynthetic process [P]|cellular metabolic process [P]|cytoplasmic part [C]|biological_process [P]|intracellular organelle pa…
MZ00013491	GRMZM2G069762_T04	100216896	GO:0003735|GO:0005622|GO:0005840|GO:0006412	GO:0044424|GO:0005623|GO:0044249|GO:0043228|GO:0043229|GO:0019538|GO:0043226|GO:0009058|GO:0044238|GO:0009059|GO:0044237|GO:0044444|GO:0008150|GO:0008152|GO:0032991|GO:0030529|GO:0005737|GO:0005198|GO:0003674|GO:0034645|GO:0005575|GO:0043170|GO:0043232|GO:0044267|GO:0044260|GO:0044464|GO:0010467|GO:0009987	structural constituent of ribosome [F]|intracellular [C]|ribosome [C]|translation [P]	intracellular part [C]|cell [C]|cellular biosynthetic process [P]|non-membrane-bounded organelle [C]|intracellular organelle [C]|protein metabolic process [P]|organelle [C]|biosynthetic process [P]|primary metabolic process [P]|macromolecule biosynthetic process [P]|cellular metabolic process [P]|cytoplasmic part [C]|biological_process [P]|metabolic process [P]|macromolecular complex [C]|ribonucl…
MZ00013492	GRMZM5G882378_T04	818188	GO:0003735|GO:0005622|GO:0005840|GO:0006412	GO:0044424|GO:0005623|GO:0044249|GO:0043228|GO:0043229|GO:0019538|GO:0043226|GO:0009058|GO:0044238|GO:0009059|GO:0044237|GO:0044444|GO:0008150|GO:0008152|GO:0032991|GO:0030529|GO:0005737|GO:0005198|GO:0003674|GO:0034645|GO:0005575|GO:0043170|GO:0043232|GO:0044267|GO:0044260|GO:0044464|GO:0010467|GO:0009987	structural constituent of ribosome [F]|intracellular [C]|ribosome [C]|translation [P]	intracellular part [C]|cell [C]|cellular biosynthetic process [P]|non-membrane-bounded organelle [C]|intracellular organelle [C]|protein metabolic process [P]|organelle [C]|biosynthetic process [P]|primary metabolic process [P]|macromolecule biosynthetic process [P]|cellular metabolic process [P]|cytoplasmic part [C]|biological_process [P]|metabolic process [P]|macromolecular complex [C]|ribonucl…
MZ00013505	GRMZM2G083253	541695	GO:0000166|GO:0003723|GO:0003735|GO:0005618|GO:0005622|GO:0005730|GO:0006412|GO:0006979|GO:0009409|GO:0009644|GO:0016020|GO:0022625|GO:0022626|GO:0042254	GO:0044424|GO:0005623|GO:0044428|GO:0005829|GO:0071843|GO:0043231|GO:0071841|GO:0043228|GO:0071840|GO:0043229|GO:0019538|GO:0009628|GO:0005488|GO:0043226|GO:0043227|GO:0044422|GO:0009058|GO:0005840|GO:0009059|GO:0044444|GO:0044445|GO:0008150|GO:0044446|GO:0008152|GO:0005737|GO:0015934|GO:0003674|GO:0006950|GO:0005198|GO:0044085|GO:0003676|GO:0034645|GO:0005575|GO:0043233|GO:0043232|GO:0009642|GO:…	nucleotide binding [F]|RNA binding [F]|structural constituent of ribosome [F]|cell wall [C]|intracellular [C]|nucleolus [C]|translation [P]|response to oxidative stress [P]|response to cold [P]|response to high light intensity [P]|membrane [C]|cytosolic large ribosomal subunit [C]|cytosolic ribosome [C]|ribosome biogenesis [P]	intracellular part [C]|cell [C]|nuclear part [C]|cytosol [C]|cellular component biogenesis at cellular level [P]|intracellular membrane-bounded organelle [C]|cellular component organization or biogenesis at cellular level [P]|non-membrane-bounded organelle [C]|cellular component organization or biogenesis [P]|intracellular organelle [C]|protein metabolic process [P]|response to abiotic stimulus […
MZ00013508	GRMZM2G090422_T01	822081	GO:0003735|GO:0005622|GO:0005840|GO:0006412|GO:0015934	GO:0044424|GO:0005623|GO:0044249|GO:0043228|GO:0043229|GO:0019538|GO:0043226|GO:0044422|GO:0009058|GO:0044238|GO:0009059|GO:0044237|GO:0044444|GO:0008150|GO:0044446|GO:0008152|GO:0032991|GO:0030529|GO:0005737|GO:0005198|GO:0003674|GO:0034645|GO:0005575|GO:0043170|GO:0043232|GO:0044267|GO:0044260|GO:0044464|GO:0010467|GO:0009987	structural constituent of ribosome [F]|intracellular [C]|ribosome [C]|translation [P]|large ribosomal subunit [C]	intracellular part [C]|cell [C]|cellular biosynthetic process [P]|non-membrane-bounded organelle [C]|intracellular organelle [C]|protein metabolic process [P]|organelle [C]|organelle part [C]|biosynthetic process [P]|primary metabolic process [P]|macromolecule biosynthetic process [P]|cellular metabolic process [P]|cytoplasmic part [C]|biological_process [P]|intracellular organelle part [C]|metab…
MZ00013522	GRMZM2G069594_T04	818947	GO:0003735|GO:0005622|GO:0005840|GO:0006412	GO:0044424|GO:0005623|GO:0044249|GO:0043228|GO:0043229|GO:0019538|GO:0043226|GO:0009058|GO:0044238|GO:0009059|GO:0044237|GO:0044444|GO:0008150|GO:0008152|GO:0032991|GO:0030529|GO:0005737|GO:0005198|GO:0003674|GO:0034645|GO:0005575|GO:0043170|GO:0043232|GO:0044267|GO:0044260|GO:0044464|GO:0010467|GO:0009987	structural constituent of ribosome [F]|intracellular [C]|ribosome [C]|translation [P]	intracellular part [C]|cell [C]|cellular biosynthetic process [P]|non-membrane-bounded organelle [C]|intracellular organelle [C]|protein metabolic process [P]|organelle [C]|biosynthetic process [P]|primary metabolic process [P]|macromolecule biosynthetic process [P]|cellular metabolic process [P]|cytoplasmic part [C]|biological_process [P]|metabolic process [P]|macromolecular complex [C]|ribonucl…
MZ00013524	GRMZM2G126821_T02	100273082	GO:0003735|GO:0005622|GO:0005840|GO:0006412	GO:0044424|GO:0005623|GO:0044249|GO:0043228|GO:0043229|GO:0019538|GO:0043226|GO:0009058|GO:0044238|GO:0009059|GO:0044237|GO:0044444|GO:0008150|GO:0008152|GO:0032991|GO:0030529|GO:0005737|GO:0005198|GO:0003674|GO:0034645|GO:0005575|GO:0043170|GO:0043232|GO:0044267|GO:0044260|GO:0044464|GO:0010467|GO:0009987	structural constituent of ribosome [F]|intracellular [C]|ribosome [C]|translation [P]	intracellular part [C]|cell [C]|cellular biosynthetic process [P]|non-membrane-bounded organelle [C]|intracellular organelle [C]|protein metabolic process [P]|organelle [C]|biosynthetic process [P]|primary metabolic process [P]|macromolecule biosynthetic process [P]|cellular metabolic process [P]|cytoplasmic part [C]|biological_process [P]|metabolic process [P]|macromolecular complex [C]|ribonucl…
MZ00013527, MZ00041039	GRMZM2G084739_T02	840211|100280993	GO:0003735|GO:0005840|GO:0006412|GO:0019843	GO:0044424|GO:0005623|GO:0005622|GO:0044249|GO:0043228|GO:0043229|GO:0019538|GO:0005488|GO:0043226|GO:0009058|GO:0044238|GO:0009059|GO:0044237|GO:0044444|GO:0008150|GO:0008152|GO:0032991|GO:0030529|GO:0005737|GO:0005198|GO:0003674|GO:0003676|GO:0034645|GO:0005575|GO:0043170|GO:0043232|GO:0044267|GO:0044260|GO:0044464|GO:0010467|GO:0003723|GO:0009987	structural constituent of ribosome [F]|ribosome [C]|translation [P]|rRNA binding [F]	intracellular part [C]|cell [C]|intracellular [C]|cellular biosynthetic process [P]|non-membrane-bounded organelle [C]|intracellular organelle [C]|protein metabolic process [P]|binding [F]|organelle [C]|biosynthetic process [P]|primary metabolic process [P]|macromolecule biosynthetic process [P]|cellular metabolic process [P]|cytoplasmic part [C]|biological_process [P]|metabolic process [P]|macro…
MZ00013541	GRMZM2G088060_T04	100281129	GO:0003735|GO:0005622|GO:0005840|GO:0006412	GO:0044424|GO:0005623|GO:0044249|GO:0043228|GO:0043229|GO:0019538|GO:0043226|GO:0009058|GO:0044238|GO:0009059|GO:0044237|GO:0044444|GO:0008150|GO:0008152|GO:0032991|GO:0030529|GO:0005737|GO:0005198|GO:0003674|GO:0034645|GO:0005575|GO:0043170|GO:0043232|GO:0044267|GO:0044260|GO:0044464|GO:0010467|GO:0009987	structural constituent of ribosome [F]|intracellular [C]|ribosome [C]|translation [P]	intracellular part [C]|cell [C]|cellular biosynthetic process [P]|non-membrane-bounded organelle [C]|intracellular organelle [C]|protein metabolic process [P]|organelle [C]|biosynthetic process [P]|primary metabolic process [P]|macromolecule biosynthetic process [P]|cellular metabolic process [P]|cytoplasmic part [C]|biological_process [P]|metabolic process [P]|macromolecular complex [C]|ribonucl…
MZ00013566	GRMZM2G055276	4339423	GO:0003723|GO:0005634|GO:0005737|GO:0005886|GO:0008150	GO:0044424|GO:0005623|GO:0003674|GO:0016020|GO:0005622|GO:0003676|GO:0043231|GO:0043229|GO:0043226|GO:0005488|GO:0043227|GO:0005575|GO:0071944|GO:0044464	RNA binding [F]|nucleus [C]|cytoplasm [C]|plasma membrane [C]|biological_process [P]	intracellular part [C]|cell [C]|molecular_function [F]|membrane [C]|intracellular [C]|nucleic acid binding [F]|intracellular membrane-bounded organelle [C]|intracellular organelle [C]|organelle [C]|binding [F]|membrane-bounded organelle [C]|cellular_component [C]|cell periphery [C]|cell part [C]
MZ00013600	GRMZM2G068952_T01	100191314	GO:0003735|GO:0005622|GO:0005840|GO:0006412	GO:0044424|GO:0005623|GO:0044249|GO:0043228|GO:0043229|GO:0019538|GO:0043226|GO:0009058|GO:0044238|GO:0009059|GO:0044237|GO:0044444|GO:0008150|GO:0008152|GO:0032991|GO:0030529|GO:0005737|GO:0005198|GO:0003674|GO:0034645|GO:0005575|GO:0043170|GO:0043232|GO:0044267|GO:0044260|GO:0044464|GO:0010467|GO:0009987	structural constituent of ribosome [F]|intracellular [C]|ribosome [C]|translation [P]	intracellular part [C]|cell [C]|cellular biosynthetic process [P]|non-membrane-bounded organelle [C]|intracellular organelle [C]|protein metabolic process [P]|organelle [C]|biosynthetic process [P]|primary metabolic process [P]|macromolecule biosynthetic process [P]|cellular metabolic process [P]|cytoplasmic part [C]|biological_process [P]|metabolic process [P]|macromolecular complex [C]|ribonucl…
MZ00013601	GRMZM2G007695_T01	831756	GO:0003735|GO:0005622|GO:0005840|GO:0006412	GO:0044424|GO:0005623|GO:0044249|GO:0043228|GO:0043229|GO:0019538|GO:0043226|GO:0009058|GO:0044238|GO:0009059|GO:0044237|GO:0044444|GO:0008150|GO:0008152|GO:0032991|GO:0030529|GO:0005737|GO:0005198|GO:0003674|GO:0034645|GO:0005575|GO:0043170|GO:0043232|GO:0044267|GO:0044260|GO:0044464|GO:0010467|GO:0009987	structural constituent of ribosome [F]|intracellular [C]|ribosome [C]|translation [P]	intracellular part [C]|cell [C]|cellular biosynthetic process [P]|non-membrane-bounded organelle [C]|intracellular organelle [C]|protein metabolic process [P]|organelle [C]|biosynthetic process [P]|primary metabolic process [P]|macromolecule biosynthetic process [P]|cellular metabolic process [P]|cytoplasmic part [C]|biological_process [P]|metabolic process [P]|macromolecular complex [C]|ribonucl…
MZ00013661	GRMZM2G465333_T01	820418	GO:0000287|GO:0004427|GO:0005737|GO:0006796|GO:0007155	GO:0032501|GO:0044424|GO:0003824|GO:0005623|GO:0022610|GO:0003674|GO:0005622|GO:0005488|GO:0046872|GO:0016787|GO:0043167|GO:0016817|GO:0016462|GO:0016818|GO:0043169|GO:0005575|GO:0044237|GO:0006793|GO:0008150|GO:0044464|GO:0008152|GO:0009987	magnesium ion binding [F]||inorganic diphosphatase activity [F]|cytoplasm [C]|phosphate metabolic process [P]|cell adhesion [P]	multicellular organismal process [P]|intracellular part [C]|catalytic activity [F]|cell [C]|biological adhesion [P]|molecular_function [F]|intracellular [C]|binding [F]|metal ion binding [F]|hydrolase activity [F]|ion binding [F]|hydrolase activity, acting on acid anhydrides [F]|pyrophosphatase activity [F]|hydrolase activity, acting on acid anhydrides, in phosphorus-containing anhydrides [F]|cat…
MZ00013704	GRMZM2G077851_T02	824282	GO:0003735|GO:0005622|GO:0005840|GO:0006412	GO:0044424|GO:0005623|GO:0044249|GO:0043228|GO:0043229|GO:0019538|GO:0043226|GO:0009058|GO:0044238|GO:0009059|GO:0044237|GO:0044444|GO:0008150|GO:0008152|GO:0032991|GO:0030529|GO:0005737|GO:0005198|GO:0003674|GO:0034645|GO:0005575|GO:0043170|GO:0043232|GO:0044267|GO:0044260|GO:0044464|GO:0010467|GO:0009987	structural constituent of ribosome [F]|intracellular [C]|ribosome [C]|translation [P]	intracellular part [C]|cell [C]|cellular biosynthetic process [P]|non-membrane-bounded organelle [C]|intracellular organelle [C]|protein metabolic process [P]|organelle [C]|biosynthetic process [P]|primary metabolic process [P]|macromolecule biosynthetic process [P]|cellular metabolic process [P]|cytoplasmic part [C]|biological_process [P]|metabolic process [P]|macromolecular complex [C]|ribonucl…
MZ00013713	GRMZM2G048494_T03	4342220	GO:0007155|GO:0005829|GO:0009910|GO:0010048	GO:0044424|GO:0005623|GO:0005622|GO:0048856|GO:0000003|GO:0050789|GO:0065007|GO:0009409|GO:0009628|GO:0048608|GO:0050793|GO:0009908|GO:0009909|GO:0003006|GO:0009791|GO:0007275|GO:0044444|GO:0008150|GO:2000241|GO:2000242|GO:0022414|GO:0032501|GO:0022610|GO:0005737|GO:0006950|GO:0032502|GO:0048580|GO:0048581|GO:2000026|GO:0051093|GO:0048519|GO:0005575|GO:0051239|GO:0044464|GO:0009266|GO:0050896|GO:…	|cell adhesion [P]|cytosol [C]|negative regulation of flower development [P]|vernalization response [P]	intracellular part [C]|cell [C]|intracellular [C]|anatomical structure development [P]|reproduction [P]|regulation of biological process [P]|biological regulation [P]|response to cold [P]|response to abiotic stimulus [P]|reproductive structure development [P]|regulation of developmental process [P]|flower development [P]|regulation of flower development [P]|developmental process involved in repro…
MZ00013757	GRMZM2G075630_T01	834001|822480	GO:0003735|GO:0005622|GO:0005840|GO:0006412|GO:0006414|GO:0005829|GO:0005886|GO:0022626	GO:0044424|GO:0005623|GO:0016020|GO:0044249|GO:0043228|GO:0043229|GO:0019538|GO:0043226|GO:0009058|GO:0044238|GO:0009059|GO:0044237|GO:0044444|GO:0008150|GO:0044445|GO:0008152|GO:0032991|GO:0030529|GO:0005737|GO:0005198|GO:0003674|GO:0034645|GO:0005575|GO:0043170|GO:0043232|GO:0044267|GO:0044260|GO:0071944|GO:0044464|GO:0010467|GO:0009987	structural constituent of ribosome [F]|intracellular [C]|ribosome [C]|translation [P]|translational elongation [P]|cytosol [C]|plasma membrane [C]|cytosolic ribosome [C]	intracellular part [C]|cell [C]|membrane [C]|cellular biosynthetic process [P]|non-membrane-bounded organelle [C]|intracellular organelle [C]|protein metabolic process [P]|organelle [C]|biosynthetic process [P]|primary metabolic process [P]|macromolecule biosynthetic process [P]|cellular metabolic process [P]|cytoplasmic part [C]|biological_process [P]|cytosolic part [C]|metabolic process [P]|mac…
MZ00013769, MZ00034945	GRMZM5G827266_T03	100284808	GO:0003735|GO:0005622|GO:0005840|GO:0006412	GO:0044424|GO:0005623|GO:0044249|GO:0043228|GO:0043229|GO:0019538|GO:0043226|GO:0009058|GO:0044238|GO:0009059|GO:0044237|GO:0044444|GO:0008150|GO:0008152|GO:0032991|GO:0030529|GO:0005737|GO:0005198|GO:0003674|GO:0034645|GO:0005575|GO:0043170|GO:0043232|GO:0044267|GO:0044260|GO:0044464|GO:0010467|GO:0009987	structural constituent of ribosome [F]|intracellular [C]|ribosome [C]|translation [P]	intracellular part [C]|cell [C]|cellular biosynthetic process [P]|non-membrane-bounded organelle [C]|intracellular organelle [C]|protein metabolic process [P]|organelle [C]|biosynthetic process [P]|primary metabolic process [P]|macromolecule biosynthetic process [P]|cellular metabolic process [P]|cytoplasmic part [C]|biological_process [P]|metabolic process [P]|macromolecular complex [C]|ribonucl…
MZ00013788	GRMZM2G023748_T02	837356	GO:0003723|GO:0006396|GO:0003735|GO:0005730|GO:0005840|GO:0005886|GO:0006412|GO:0009955|GO:0022625|GO:0022626|GO:0048569	GO:0044424|GO:0005623|GO:0016020|GO:0005622|GO:0005829|GO:0044428|GO:0043231|GO:0006807|GO:0043228|GO:0043229|GO:0019538|GO:0005488|GO:0043226|GO:0043227|GO:0044422|GO:0009058|GO:0009059|GO:0044444|GO:0007275|GO:0008150|GO:0044445|GO:0003002|GO:0044446|GO:0090304|GO:0008152|GO:0034641|GO:0005737|GO:0015934|GO:0005198|GO:0003674|GO:0003676|GO:0034645|GO:0007389|GO:0048513|GO:0006139|GO:0005575|GO:…	RNA binding [F]|RNA processing [P]|structural constituent of ribosome [F]|nucleolus [C]|ribosome [C]|plasma membrane [C]|translation [P]|adaxial/abaxial pattern formation [P]|cytosolic large ribosomal subunit [C]|cytosolic ribosome [C]|post-embryonic organ development [P]	intracellular part [C]|cell [C]|membrane [C]|intracellular [C]|cytosol [C]|nuclear part [C]|intracellular membrane-bounded organelle [C]|nitrogen compound metabolic process [P]|non-membrane-bounded organelle [C]|intracellular organelle [C]|protein metabolic process [P]|binding [F]|organelle [C]|membrane-bounded organelle [C]|organelle part [C]|biosynthetic process [P]|macromolecule biosynthetic p…
MZ00013852, MZ00036289, MZ00041260	GRMZM2G096585_T06	822117	GO:0006457	GO:0044238|GO:0044237|GO:0043170|GO:0008150|GO:0044267|GO:0044260|GO:0008152|GO:0019538|GO:0009987	protein folding [P]	primary metabolic process [P]|cellular metabolic process [P]|macromolecule metabolic process [P]|biological_process [P]|cellular protein metabolic process [P]|cellular macromolecule metabolic process [P]|metabolic process [P]|protein metabolic process [P]|cellular process [P]
MZ00013857, MZ00040980, MZ00057041	GRMZM2G056039_T01	838174|542730|542423	GO:0005524|GO:0005618|GO:0005634|GO:0005730|GO:0005773|GO:0005829|GO:0005886|GO:0006457|GO:0009408|GO:0009409|GO:0009507|GO:0009615|GO:0009941|GO:0016020|GO:0022626|GO:0046686|GO:0048046	GO:0044424|GO:0005623|GO:0005622|GO:0044428|GO:0010038|GO:0043231|GO:0043228|GO:0043229|GO:0019538|GO:0005488|GO:0009628|GO:0010035|GO:0043226|GO:0043227|GO:0044422|GO:0005840|GO:0044444|GO:0044445|GO:0008150|GO:0044446|GO:0009607|GO:0044434|GO:0035639|GO:0008152|GO:0044435|GO:0017076|GO:0032555|GO:0001883|GO:0001882|GO:0005737|GO:0032553|GO:0003674|GO:0006950|GO:0032559|GO:0000166|GO:0009526|GO:…	ATP binding [F]|cell wall [C]|nucleus [C]|nucleolus [C]|vacuole [C]|cytosol [C]|plasma membrane [C]|protein folding [P]|response to heat [P]|response to cold [P]|chloroplast [C]|response to virus [P]|chloroplast envelope [C]|membrane [C]|cytosolic ribosome [C]|response to cadmium ion [P]|apoplast [C]	intracellular part [C]|cell [C]|intracellular [C]|nuclear part [C]|response to metal ion [P]|intracellular membrane-bounded organelle [C]|non-membrane-bounded organelle [C]|intracellular organelle [C]|protein metabolic process [P]|binding [F]|response to abiotic stimulus [P]|response to inorganic substance [P]|organelle [C]|membrane-bounded organelle [C]|organelle part [C]|ribosome [C]|cytoplasmi…
MZ00013858	GRMZM2G144995_T01	820468	GO:0000786|GO:0003677|GO:0006334	GO:0044424|GO:0065003|GO:0005623|GO:0044427|GO:0005622|GO:0006333|GO:0065004|GO:0034621|GO:0031497|GO:0006323|GO:0071842|GO:0043228|GO:0071841|GO:0071840|GO:0043229|GO:0034622|GO:0043226|GO:0005488|GO:0006325|GO:0044422|GO:0071844|GO:0051276|GO:0008150|GO:0034728|GO:0006996|GO:0044446|GO:0032991|GO:0071103|GO:0003674|GO:0044085|GO:0003676|GO:0000785|GO:0032993|GO:0005694|GO:0005575|GO:0043232|GO:…	nucleosome [C]|DNA binding [F]|nucleosome assembly [P]	intracellular part [C]|macromolecular complex assembly [P]|cell [C]|chromosomal part [C]|intracellular [C]|chromatin assembly or disassembly [P]|protein-DNA complex assembly [P]|cellular macromolecular complex subunit organization [P]|chromatin assembly [P]|DNA packaging [P]|cellular component organization at cellular level [P]|non-membrane-bounded organelle [C]|cellular component organization or…
MZ00013909	GRMZM2G122811_T01	830714	GO:0003735|GO:0005622|GO:0005840|GO:0006412	GO:0044424|GO:0005623|GO:0044249|GO:0043228|GO:0043229|GO:0019538|GO:0043226|GO:0009058|GO:0044238|GO:0009059|GO:0044237|GO:0044444|GO:0008150|GO:0008152|GO:0032991|GO:0030529|GO:0005737|GO:0005198|GO:0003674|GO:0034645|GO:0005575|GO:0043170|GO:0043232|GO:0044267|GO:0044260|GO:0044464|GO:0010467|GO:0009987	structural constituent of ribosome [F]|intracellular [C]|ribosome [C]|translation [P]	intracellular part [C]|cell [C]|cellular biosynthetic process [P]|non-membrane-bounded organelle [C]|intracellular organelle [C]|protein metabolic process [P]|organelle [C]|biosynthetic process [P]|primary metabolic process [P]|macromolecule biosynthetic process [P]|cellular metabolic process [P]|cytoplasmic part [C]|biological_process [P]|metabolic process [P]|macromolecular complex [C]|ribonucl…
MZ00013915	GRMZM2G057608_T03	816696	GO:0000785|GO:0003677|GO:0005634	GO:0044424|GO:0005623|GO:0044427|GO:0005622|GO:0003674|GO:0003676|GO:0043231|GO:0043228|GO:0043229|GO:0005488|GO:0043226|GO:0043227|GO:0044422|GO:0005694|GO:0005575|GO:0043232|GO:0044446|GO:0044464	chromatin [C]|DNA binding [F]|nucleus [C]	intracellular part [C]|cell [C]|chromosomal part [C]|intracellular [C]|molecular_function [F]|nucleic acid binding [F]|intracellular membrane-bounded organelle [C]|non-membrane-bounded organelle [C]|intracellular organelle [C]|binding [F]|organelle [C]|membrane-bounded organelle [C]|organelle part [C]|chromosome [C]|cellular_component [C]|intracellular non-membrane-bounded organelle [C]|intracell…
MZ00013919	GRMZM2G133173_T02	827863	GO:0004579|GO:0005789|GO:0008250|GO:0018279	GO:0044425|GO:0044424|GO:0003824|GO:0005623|GO:0016020|GO:0005622|GO:0043231|GO:0043229|GO:0019538|GO:0043226|GO:0043227|GO:0005975|GO:0044422|GO:0009058|GO:0031090|GO:0009059|GO:0044444|GO:0008150|GO:0044446|GO:0044432|GO:0008152|GO:0005737|GO:0003674|GO:0034645|GO:0005575|GO:0012505|GO:0042175|GO:0043234|GO:0044464|GO:0009987|GO:0044249|GO:0044238|GO:0005783|GO:0044237|GO:0043412|GO:0043413|GO:…	dolichyl-diphosphooligosaccharide-protein glycotransferase activity [F]|endoplasmic reticulum membrane [C]|oligosaccharyltransferase complex [C]|protein amino acid N-linked glycosylation via asparagine [P]	membrane part [C]|intracellular part [C]|catalytic activity [F]|cell [C]|membrane [C]|intracellular [C]|intracellular membrane-bounded organelle [C]|intracellular organelle [C]|protein metabolic process [P]|organelle [C]|membrane-bounded organelle [C]|carbohydrate metabolic process [P]|organelle part [C]|biosynthetic process [P]|organelle membrane [C]|macromolecule biosynthetic process [P]|cytopl…
MZ00013920, MZ00057041	GRMZM5G802801	838174|820438	GO:0005524|GO:0005618|GO:0005739|GO:0005829|GO:0005886|GO:0006457|GO:0009266|GO:0009408|GO:0009615|GO:0009617|GO:0009644|GO:0042542|GO:0046686	GO:0044424|GO:0005623|GO:0016020|GO:0005622|GO:0043231|GO:0010038|GO:0043229|GO:0019538|GO:0009628|GO:0010035|GO:0043226|GO:0005488|GO:0043227|GO:0044444|GO:0008150|GO:0009607|GO:0035639|GO:0008152|GO:0017076|GO:0032555|GO:0001883|GO:0001882|GO:0005737|GO:0032553|GO:0006950|GO:0003674|GO:0032559|GO:0000166|GO:0005575|GO:0009642|GO:0044464|GO:0071944|GO:0050896|GO:0000302|GO:0009987|GO:0006979|GO:…	ATP binding [F]|cell wall [C]|mitochondrion [C]|cytosol [C]|plasma membrane [C]|protein folding [P]|response to temperature stimulus [P]|response to heat [P]|response to virus [P]|response to bacterium [P]|response to high light intensity [P]|response to hydrogen peroxide [P]|response to cadmium ion [P]	intracellular part [C]|cell [C]|membrane [C]|intracellular [C]|intracellular membrane-bounded organelle [C]|response to metal ion [P]|intracellular organelle [C]|protein metabolic process [P]|response to abiotic stimulus [P]|response to inorganic substance [P]|organelle [C]|binding [F]|membrane-bounded organelle [C]|cytoplasmic part [C]|biological_process [P]|response to biotic stimulus [P]|GO:00…
MZ00013922	GRMZM5G899926_T02	4345242	GO:0003723	GO:0003674|GO:0003676|GO:0005488	RNA binding [F]	molecular_function [F]|nucleic acid binding [F]|binding [F]
MZ00013940	GRMZM5G876285_T03	835761|816496|542411	GO:0003779|GO:0007010|GO:0015629|GO:0030036	GO:0044424|GO:0005623|GO:0005856|GO:0005622|GO:0003674|GO:0071842|GO:0071841|GO:0043228|GO:0071840|GO:0043229|GO:0043226|GO:0005488|GO:0005575|GO:0030029|GO:0008150|GO:0043232|GO:0006996|GO:0005515|GO:0044464|GO:0008092|GO:0009987|GO:0016043	actin binding [F]|cytoskeleton organization [P]|actin cytoskeleton [C]|actin cytoskeleton organization [P]	intracellular part [C]|cell [C]|cytoskeleton [C]|intracellular [C]|molecular_function [F]|cellular component organization at cellular level [P]|cellular component organization or biogenesis at cellular level [P]|non-membrane-bounded organelle [C]|cellular component organization or biogenesis [P]|intracellular organelle [C]|organelle [C]|binding [F]|cellular_component [C]|actin filament-based proc…
MZ00013953	GRMZM2G078373	825832	GO:0016491|GO:0030148|GO:0042284	GO:0044255|GO:0003824|GO:0003674|GO:0044249|GO:0006629|GO:0009058|GO:0044238|GO:0044237|GO:0016705|GO:0008150|GO:0008610|GO:0008152|GO:0046467|GO:0006665|GO:0006643|GO:0009987	oxidoreductase activity [F]|sphingolipid biosynthetic process [P]|sphingolipid delta-4 desaturase activity [F]	cellular lipid metabolic process [P]|catalytic activity [F]|molecular_function [F]|cellular biosynthetic process [P]|lipid metabolic process [P]|biosynthetic process [P]|primary metabolic process [P]|cellular metabolic process [P]|oxidoreductase activity, acting on paired donors, with incorporation or reduction of molecular oxygen [F]|biological_process [P]|lipid biosynthetic process [P]|metaboli…
MZ00013969	GRMZM2G069765_T05	832705	GO:0005515|GO:0005524|GO:0005737|GO:0006457|GO:0042026|GO:0044267|GO:0051082	GO:0044424|GO:0005623|GO:0005622|GO:0030554|GO:0019538|GO:0005488|GO:0044238|GO:0044237|GO:0008150|GO:0035639|GO:0008152|GO:0017076|GO:0032555|GO:0001883|GO:0001882|GO:0032553|GO:0003674|GO:0032559|GO:0000166|GO:0005575|GO:0043170|GO:0044260|GO:0044464|GO:0009987	protein binding [F]|ATP binding [F]|cytoplasm [C]|protein folding [P]|protein refolding [P]|cellular protein metabolic process [P]|unfolded protein binding [F]	intracellular part [C]|cell [C]|intracellular [C]|adenyl nucleotide binding [F]|protein metabolic process [P]|binding [F]|primary metabolic process [P]|cellular metabolic process [P]|biological_process [P]|GO:0035639|metabolic process [P]|purine nucleotide binding [F]|purine ribonucleotide binding [F]|purine nucleoside binding [F]|nucleoside binding [F]|ribonucleotide binding [F]|molecular_functi…
MZ00013976, MZ00013980, MZ00017821	GRMZM2G107101	100147733	GO:0005515|GO:0005634|GO:0005654|GO:0007623|GO:0009409|GO:0009637|GO:0009908|GO:0010218|GO:0010378|GO:0042542|GO:0042752|GO:0045449|GO:0048578	GO:0044424|GO:0005623|GO:0000003|GO:0005622|GO:0050789|GO:0009889|GO:0044428|GO:0031326|GO:0043231|GO:0006807|GO:0043229|GO:0050794|GO:0043226|GO:0009628|GO:0005488|GO:0010035|GO:0043227|GO:0031323|GO:0044422|GO:0050793|GO:0009058|GO:0048571|GO:0009059|GO:0009791|GO:0003006|GO:0007275|GO:0008150|GO:0048574|GO:0044446|GO:0048573|GO:0090304|GO:0008152|GO:0051171|GO:0034641|GO:0009648|GO:0006950|GO:…	protein binding [F]|nucleus [C]|nucleoplasm [C]|circadian rhythm [P]|response to cold [P]|response to blue light [P]|flower development [P]|response to far red light [P]|temperature compensation of the circadian clock [P]|response to hydrogen peroxide [P]|regulation of circadian rhythm [P]|regulation of transcription [P]|positive regulation of long-day photoperiodism, flowering [P]	intracellular part [C]|cell [C]|reproduction [P]|intracellular [C]|regulation of biological process [P]|regulation of biosynthetic process [P]|nuclear part [C]|regulation of cellular biosynthetic process [P]|intracellular membrane-bounded organelle [C]|nitrogen compound metabolic process [P]|intracellular organelle [C]|regulation of cellular process [P]|organelle [C]|response to abiotic stimulus …
MZ00013994	GRMZM2G134980_T03	830157	GO:0006457|GO:0031072|GO:0051082	GO:0003674|GO:0019538|GO:0005488|GO:0044238|GO:0044237|GO:0043170|GO:0008150|GO:0044267|GO:0005515|GO:0044260|GO:0008152|GO:0009987	protein folding [P]|heat shock protein binding [F]|unfolded protein binding [F]	molecular_function [F]|protein metabolic process [P]|binding [F]|primary metabolic process [P]|cellular metabolic process [P]|macromolecule metabolic process [P]|biological_process [P]|cellular protein metabolic process [P]|protein binding [F]|cellular macromolecule metabolic process [P]|metabolic process [P]|cellular process [P]
MZ00014023	GRMZM2G054012_T01	829060|816494|100282001	GO:0003735|GO:0005622|GO:0005840|GO:0006412	GO:0044424|GO:0005623|GO:0044249|GO:0043228|GO:0043229|GO:0019538|GO:0043226|GO:0009058|GO:0044238|GO:0009059|GO:0044237|GO:0044444|GO:0008150|GO:0008152|GO:0032991|GO:0030529|GO:0005737|GO:0005198|GO:0003674|GO:0034645|GO:0005575|GO:0043170|GO:0043232|GO:0044267|GO:0044260|GO:0044464|GO:0010467|GO:0009987	structural constituent of ribosome [F]|intracellular [C]|ribosome [C]|translation [P]	intracellular part [C]|cell [C]|cellular biosynthetic process [P]|non-membrane-bounded organelle [C]|intracellular organelle [C]|protein metabolic process [P]|organelle [C]|biosynthetic process [P]|primary metabolic process [P]|macromolecule biosynthetic process [P]|cellular metabolic process [P]|cytoplasmic part [C]|biological_process [P]|metabolic process [P]|macromolecular complex [C]|ribonucl…
MZ00014030	GRMZM2G035526_T01	820814	GO:0006465|GO:0006508|GO:0008233|GO:0016020	GO:0005623|GO:0003824|GO:0003674|GO:0016485|GO:0019538|GO:0016787|GO:0044238|GO:0005575|GO:0051604|GO:0006518|GO:0044237|GO:0051605|GO:0043170|GO:0008150|GO:0044267|GO:0044260|GO:0044464|GO:0008152|GO:0010467|GO:0009987	signal peptide processing [P]|proteolysis [P]|peptidase activity [F]|membrane [C]	cell [C]|catalytic activity [F]|molecular_function [F]|protein processing [P]|protein metabolic process [P]|hydrolase activity [F]|primary metabolic process [P]|cellular_component [C]|protein maturation [P]|peptide metabolic process [P]|cellular metabolic process [P]|protein maturation by peptide bond cleavage [P]|macromolecule metabolic process [P]|biological_process [P]|cellular protein metabol…
MZ00014069, MZ00034974, MZ00035683, MZ00041373	GRMZM2G151826_T02	100273666	GO:0000786|GO:0003677|GO:0005634|GO:0006334|GO:0005618|GO:0005730|GO:0009294|GO:0009611|GO:0009617	GO:0044424|GO:0044427|GO:0005623|GO:0005622|GO:0044428|GO:0006333|GO:0006323|GO:0043231|GO:0071842|GO:0071841|GO:0043228|GO:0071840|GO:0043229|GO:0005488|GO:0043226|GO:0043227|GO:0006325|GO:0071844|GO:0044422|GO:0008150|GO:0009607|GO:0044446|GO:0006950|GO:0003674|GO:0044085|GO:0003676|GO:0000785|GO:0005575|GO:0043233|GO:0043232|GO:0071824|GO:0044464|GO:0071944|GO:0050896|GO:0009987|GO:0016043|GO:…	nucleosome [C]|DNA binding [F]|nucleus [C]|nucleosome assembly [P]|cell wall [C]|nucleolus [C]|DNA mediated transformation [P]|response to wounding [P]|response to bacterium [P]	intracellular part [C]|chromosomal part [C]|cell [C]|intracellular [C]|nuclear part [C]|chromatin assembly or disassembly [P]|DNA packaging [P]|intracellular membrane-bounded organelle [C]|cellular component organization at cellular level [P]|cellular component organization or biogenesis at cellular level [P]|non-membrane-bounded organelle [C]|cellular component organization or biogenesis [P]|int…
MZ00014083	GRMZM2G359874_T02	821942	GO:0003674|GO:0005730|GO:0008150	GO:0044424|GO:0005623|GO:0005622|GO:0044428|GO:0043231|GO:0043228|GO:0043229|GO:0043226|GO:0043227|GO:0005634|GO:0044422|GO:0005575|GO:0043233|GO:0043232|GO:0031974|GO:0044446|GO:0070013|GO:0044464|GO:0031981	molecular_function [F]|nucleolus [C]|biological_process [P]	intracellular part [C]|cell [C]|intracellular [C]|nuclear part [C]|intracellular membrane-bounded organelle [C]|non-membrane-bounded organelle [C]|intracellular organelle [C]|organelle [C]|membrane-bounded organelle [C]|nucleus [C]|organelle part [C]|cellular_component [C]|organelle lumen [C]|intracellular non-membrane-bounded organelle [C]|membrane-enclosed lumen [C]|intracellular organelle part…
MZ00014117	GRMZM2G359018_T01	100273152	GO:0005783|GO:0005773|GO:0005789|GO:0005886|GO:0008150	GO:0044425|GO:0044424|GO:0005623|GO:0005737|GO:0005622|GO:0016020|GO:0043231|GO:0043229|GO:0043226|GO:0043227|GO:0044422|GO:0031090|GO:0005575|GO:0044444|GO:0012505|GO:0044446|GO:0042175|GO:0044432|GO:0044464|GO:0071944	endoplasmic reticulum [C]|vacuole [C]|endoplasmic reticulum membrane [C]|plasma membrane [C]|biological_process [P]	membrane part [C]|intracellular part [C]|cell [C]|cytoplasm [C]|intracellular [C]|membrane [C]|intracellular membrane-bounded organelle [C]|intracellular organelle [C]|organelle [C]|membrane-bounded organelle [C]|organelle part [C]|organelle membrane [C]|cellular_component [C]|cytoplasmic part [C]|endomembrane system [C]|intracellular organelle part [C]|nuclear membrane-endoplasmic reticulum netw…
MZ00014156	GRMZM2G022269	828134	GO:0003746|GO:0005524|GO:0005618|GO:0005739|GO:0008270|GO:0046686|GO:0050897	GO:0044424|GO:0005623|GO:0005622|GO:0008135|GO:0030554|GO:0010038|GO:0043231|GO:0043229|GO:0005488|GO:0046872|GO:0010035|GO:0043226|GO:0043167|GO:0043227|GO:0046914|GO:0044444|GO:0008150|GO:0035639|GO:0017076|GO:0042221|GO:0032555|GO:0001883|GO:0001882|GO:0032553|GO:0005737|GO:0003674|GO:0032559|GO:0030312|GO:0003676|GO:0000166|GO:0043169|GO:0005575|GO:0044464|GO:0071944|GO:0050896|GO:0003723	translation elongation factor activity [F]|ATP binding [F]|cell wall [C]|mitochondrion [C]|zinc ion binding [F]|response to cadmium ion [P]|cobalt ion binding [F]	intracellular part [C]|cell [C]|intracellular [C]|translation factor activity, nucleic acid binding [F]|adenyl nucleotide binding [F]|response to metal ion [P]|intracellular membrane-bounded organelle [C]|intracellular organelle [C]|binding [F]|metal ion binding [F]|response to inorganic substance [P]|organelle [C]|ion binding [F]|membrane-bounded organelle [C]|transition metal ion binding [F]|cy…
MZ00014223	GRMZM2G085909_T01	821346	GO:0005515|GO:0005524|GO:0005737|GO:0006457|GO:0042026|GO:0044267|GO:0051082	GO:0044424|GO:0005623|GO:0005622|GO:0030554|GO:0019538|GO:0005488|GO:0044238|GO:0044237|GO:0008150|GO:0035639|GO:0008152|GO:0017076|GO:0032555|GO:0001883|GO:0001882|GO:0032553|GO:0003674|GO:0032559|GO:0000166|GO:0005575|GO:0043170|GO:0044260|GO:0044464|GO:0009987	protein binding [F]|ATP binding [F]|cytoplasm [C]|protein folding [P]|protein refolding [P]|cellular protein metabolic process [P]|unfolded protein binding [F]	intracellular part [C]|cell [C]|intracellular [C]|adenyl nucleotide binding [F]|protein metabolic process [P]|binding [F]|primary metabolic process [P]|cellular metabolic process [P]|biological_process [P]|GO:0035639|metabolic process [P]|purine nucleotide binding [F]|purine ribonucleotide binding [F]|purine nucleoside binding [F]|nucleoside binding [F]|ribonucleotide binding [F]|molecular_functi…
MZ00014248	GRMZM2G462325_T01	100274092	GO:0004579|GO:0005789|GO:0018279	GO:0044425|GO:0044424|GO:0005623|GO:0003824|GO:0016020|GO:0005622|GO:0043231|GO:0043229|GO:0019538|GO:0043226|GO:0043227|GO:0005975|GO:0044422|GO:0009058|GO:0031090|GO:0009059|GO:0044444|GO:0008150|GO:0044446|GO:0044432|GO:0008152|GO:0005737|GO:0003674|GO:0034645|GO:0005575|GO:0012505|GO:0042175|GO:0044464|GO:0009987|GO:0044249|GO:0044238|GO:0005783|GO:0044237|GO:0043412|GO:0043413|GO:0004576|GO:…	dolichyl-diphosphooligosaccharide-protein glycotransferase activity [F]|endoplasmic reticulum membrane [C]|protein amino acid N-linked glycosylation via asparagine [P]	membrane part [C]|intracellular part [C]|cell [C]|catalytic activity [F]|membrane [C]|intracellular [C]|intracellular membrane-bounded organelle [C]|intracellular organelle [C]|protein metabolic process [P]|organelle [C]|membrane-bounded organelle [C]|carbohydrate metabolic process [P]|organelle part [C]|biosynthetic process [P]|organelle membrane [C]|macromolecule biosynthetic process [P]|cytopl…
MZ00014257	GRMZM2G027955_T03	4339718	GO:0008878|GO:0009058|GO:0016779	GO:0003824|GO:0005976|GO:0044249|GO:0005975|GO:0044238|GO:0009059|GO:0044237|GO:0019318|GO:0008150|GO:0044042|GO:0006091|GO:0016772|GO:0008152|GO:0055114|GO:0000271|GO:0003674|GO:0044281|GO:0016051|GO:0034645|GO:0006066|GO:0033692|GO:0009250|GO:0070566|GO:0006073|GO:0006006|GO:0006112|GO:0043170|GO:0016740|GO:0044264|GO:0015980|GO:0005996|GO:0044260|GO:0044262|GO:0009987|GO:0034637	|glucose-1-phosphate adenylyltransferase activity [F]|biosynthetic process [P]|nucleotidyltransferase activity [F]	catalytic activity [F]|polysaccharide metabolic process [P]||cellular biosynthetic process [P]|carbohydrate metabolic process [P]|primary metabolic process [P]|macromolecule biosynthetic process [P]|cellular metabolic process [P]|hexose metabolic process [P]|biological_process [P]|glucan metabolic process [P]|generation of precursor metabolites and energy [P]|transferase activity, transferring ph…
MZ00014305	GRMZM2G061900_T03	831817	GO:0005525|GO:0005622|GO:0007264|GO:0015031	GO:0005623|GO:0050789|GO:0065007|GO:0006810|GO:0019001|GO:0005488|GO:0050794|GO:0008150|GO:0051179|GO:0033036|GO:0035556|GO:0035639|GO:0023052|GO:0017076|GO:0032555|GO:0045184|GO:0032553|GO:0003674|GO:0008104|GO:0000166|GO:0005575|GO:0007165|GO:0044464|GO:0032561|GO:0050896|GO:0051234|GO:0051716|GO:0009987	GTP binding [F]|intracellular [C]|small GTPase mediated signal transduction [P]|protein transport [P]	cell [C]|regulation of biological process [P]|biological regulation [P]|transport [P]|guanyl nucleotide binding [F]|binding [F]|regulation of cellular process [P]|biological_process [P]|localization [P]|macromolecule localization [P]|intracellular signal transduction [P]|GO:0035639|signaling [P]|purine nucleotide binding [F]|purine ribonucleotide binding [F]|establishment of protein localization …
MZ00014384	GRMZM2G001918_T01	823827	GO:0019867	GO:0005575|GO:0005623|GO:0016020|GO:0044464	outer membrane [C]	cellular_component [C]|cell [C]|membrane [C]|cell part [C]
MZ00014414, MZ00017877	GRMZM2G450055_T01	815415|815329	GO:0000166|GO:0003677|GO:0005524|GO:0005634|GO:0006260|GO:0006270|GO:0017111	GO:0044424|GO:0005623|GO:0003824|GO:0005622|GO:0006261|GO:0006259|GO:0030554|GO:0044249|GO:0043231|GO:0006807|GO:0043229|GO:0043226|GO:0005488|GO:0016787|GO:0043227|GO:0016462|GO:0009058|GO:0044238|GO:0009059|GO:0044237|GO:0008150|GO:0090304|GO:0035639|GO:0008152|GO:0017076|GO:0032555|GO:0001883|GO:0001882|GO:0034641|GO:0032553|GO:0003674|GO:0032559|GO:0003676|GO:0034645|GO:0006139|GO:0016817|GO:…	nucleotide binding [F]|DNA binding [F]|ATP binding [F]|nucleus [C]|DNA replication [P]|DNA-dependent DNA replication initiation [P]|nucleoside-triphosphatase activity [F]	intracellular part [C]|cell [C]|catalytic activity [F]|intracellular [C]|DNA-dependent DNA replication [P]|DNA metabolic process [P]|adenyl nucleotide binding [F]|cellular biosynthetic process [P]|intracellular membrane-bounded organelle [C]|nitrogen compound metabolic process [P]|intracellular organelle [C]|organelle [C]|binding [F]|hydrolase activity [F]|membrane-bounded organelle [C]|pyrophosp…
MZ00014435	GRMZM2G067303_T03	836351	GO:0003735|GO:0005622|GO:0005840|GO:0006412	GO:0044424|GO:0005623|GO:0044249|GO:0043228|GO:0043229|GO:0019538|GO:0043226|GO:0009058|GO:0044238|GO:0009059|GO:0044237|GO:0044444|GO:0008150|GO:0008152|GO:0032991|GO:0030529|GO:0005737|GO:0005198|GO:0003674|GO:0034645|GO:0005575|GO:0043170|GO:0043232|GO:0044267|GO:0044260|GO:0044464|GO:0010467|GO:0009987	structural constituent of ribosome [F]|intracellular [C]|ribosome [C]|translation [P]	intracellular part [C]|cell [C]|cellular biosynthetic process [P]|non-membrane-bounded organelle [C]|intracellular organelle [C]|protein metabolic process [P]|organelle [C]|biosynthetic process [P]|primary metabolic process [P]|macromolecule biosynthetic process [P]|cellular metabolic process [P]|cytoplasmic part [C]|biological_process [P]|metabolic process [P]|macromolecular complex [C]|ribonucl…
MZ00014457	GRMZM2G427468_T01	837854	GO:0003735|GO:0005622|GO:0005840|GO:0006412	GO:0044424|GO:0005623|GO:0044249|GO:0043228|GO:0043229|GO:0019538|GO:0043226|GO:0009058|GO:0044238|GO:0009059|GO:0044237|GO:0044444|GO:0008150|GO:0008152|GO:0032991|GO:0030529|GO:0005737|GO:0005198|GO:0003674|GO:0034645|GO:0005575|GO:0043170|GO:0043232|GO:0044267|GO:0044260|GO:0044464|GO:0010467|GO:0009987	structural constituent of ribosome [F]|intracellular [C]|ribosome [C]|translation [P]	intracellular part [C]|cell [C]|cellular biosynthetic process [P]|non-membrane-bounded organelle [C]|intracellular organelle [C]|protein metabolic process [P]|organelle [C]|biosynthetic process [P]|primary metabolic process [P]|macromolecule biosynthetic process [P]|cellular metabolic process [P]|cytoplasmic part [C]|biological_process [P]|metabolic process [P]|macromolecular complex [C]|ribonucl…
MZ00014461	GRMZM2G027627_T01	839031	GO:0004739|GO:0005215|GO:0006096|GO:0006810|GO:0008152|GO:0016020|GO:0016624|GO:0043231|GO:0055085|GO:0055114	GO:0044424|GO:0005623|GO:0003824|GO:0005622|GO:0043229|GO:0043226|GO:0005975|GO:0043227|GO:0004738|GO:0044238|GO:0009056|GO:0044237|GO:0019318|GO:0008150|GO:0051179|GO:0006091|GO:0019320|GO:0016052|GO:0003674|GO:0044281|GO:0044282|GO:0006066|GO:0016903|GO:0016491|GO:0046365|GO:0006006|GO:0044275|GO:0006007|GO:0005575|GO:0046164|GO:0005996|GO:0044464|GO:0044262|GO:0051234|GO:0009987	pyruvate dehydrogenase (acetyl-transferring) activity [F]|transporter activity [F]|glycolysis [P]|transport [P]|metabolic process [P]|membrane [C]|oxidoreductase activity, acting on the aldehyde or oxo group of donors, disulfide as acceptor [F]|intracellular membrane-bounded organelle [C]|transmembrane transport [P]|oxidation reduction [P]	intracellular part [C]|cell [C]|catalytic activity [F]|intracellular [C]|intracellular organelle [C]|organelle [C]|carbohydrate metabolic process [P]|membrane-bounded organelle [C]|pyruvate dehydrogenase activity [F]|primary metabolic process [P]|catabolic process [P]|cellular metabolic process [P]|hexose metabolic process [P]|biological_process [P]|localization [P]|generation of precursor metabo…
MZ00014524	GRMZM2G107114_T01	834077	GO:0016020	GO:0005575|GO:0005623|GO:0044464	membrane [C]	cellular_component [C]|cell [C]|cell part [C]
MZ00014538	GRMZM2G157758_T01	841590	GO:0000275|GO:0015986|GO:0046933|GO:0046961	GO:0044425|GO:0044424|GO:0006812|GO:0003824|GO:0016020|GO:0044429|GO:0006811|GO:0034404|GO:0006810|GO:0043231|GO:0006807|GO:0043229|GO:0043226|GO:0043227|GO:0016787|GO:0044422|GO:0009058|GO:0031090|GO:0044444|GO:0008150|GO:0044446|GO:0051179|GO:0008152|GO:0005739|GO:0005737|GO:0034641|GO:0043492|GO:0009259|GO:0005743|GO:0009260|GO:0005740|GO:0016820|GO:0044455|GO:0016817|GO:0034654|GO:0016818|GO:…	mitochondrial proton-transporting ATP synthase complex, catalytic core F(1) [C]|ATP synthesis coupled proton transport [P]|hydrogen ion transporting ATP synthase activity, rotational mechanism [F]|proton-transporting ATPase activity, rotational mechanism [F]	membrane part [C]|intracellular part [C]|cation transport [P]|catalytic activity [F]|membrane [C]|mitochondrial part [C]|ion transport [P]|nucleobase, nucleoside and nucleotide biosynthetic process [P]|transport [P]|intracellular membrane-bounded organelle [C]|nitrogen compound metabolic process [P]|intracellular organelle [C]|organelle [C]|membrane-bounded organelle [C]|hydrolase activity [F]|or…
MZ00014556	GRMZM2G056695_T01	4350403	GO:0005515|GO:0006886|GO:0006888|GO:0030127	GO:0044425|GO:0030135|GO:0016023|GO:0030134|GO:0044424|GO:0030133|GO:0005623|GO:0016020|GO:0005622|GO:0006810|GO:0043231|GO:0043229|GO:0005488|GO:0043226|GO:0043227|GO:0044422|GO:0031090|GO:0030117|GO:0044444|GO:0008150|GO:0044446|GO:0033036|GO:0051179|GO:0044433|GO:0030120|GO:0005737|GO:0003674|GO:0046907|GO:0005575|GO:0012507|GO:0012506|GO:0012505|GO:0043234|GO:0044464|GO:0070727|GO:0051234|GO:…	protein binding [F]|intracellular protein transport [P]|ER to Golgi vesicle-mediated transport [P]|COPII vesicle coat	C
MZ00014572	GRMZM2G157019_T01	4329757	GO:0005634|GO:0006334	GO:0065003|GO:0044424|GO:0005623|GO:0005622|GO:0006333|GO:0065004|GO:0006323|GO:0034621|GO:0031497|GO:0043231|GO:0071842|GO:0071841|GO:0071840|GO:0043229|GO:0034622|GO:0043226|GO:0043227|GO:0006325|GO:0071844|GO:0051276|GO:0008150|GO:0034728|GO:0006996|GO:0071103|GO:0044085|GO:0005575|GO:0071824|GO:0043933|GO:0044464|GO:0022607|GO:0009987|GO:0016043	nucleus [C]|nucleosome assembly [P]	macromolecular complex assembly [P]|intracellular part [C]|cell [C]|intracellular [C]|chromatin assembly or disassembly [P]|protein-DNA complex assembly [P]|DNA packaging [P]|cellular macromolecular complex subunit organization [P]|chromatin assembly [P]|intracellular membrane-bounded organelle [C]|cellular component organization at cellular level [P]|cellular component organization or biogenesis…
MZ00014636	GRMZM2G002416	819845	GO:0003878|GO:0005829|GO:0005886|GO:0006085|GO:0009346|GO:0016020	GO:0044424|GO:0005623|GO:0003824|GO:0005622|GO:0044249|GO:0051188|GO:0051186|GO:0009058|GO:0046912|GO:0044237|GO:0044444|GO:0008150|GO:0006084|GO:0032991|GO:0008152|GO:0006732|GO:0005737|GO:0003674|GO:0009108|GO:0005575|GO:0016740|GO:0043234|GO:0071944|GO:0044464|GO:0016746|GO:0009987	ATP citrate synthase activity [F]|cytosol [C]|plasma membrane [C]|acetyl-CoA biosynthetic process [P]|citrate lyase complex [C]|membrane [C]	intracellular part [C]|cell [C]|catalytic activity [F]|intracellular [C]|cellular biosynthetic process [P]|cofactor biosynthetic process [P]|cofactor metabolic process [P]|biosynthetic process [P]|transferase activity, transferring acyl groups, acyl groups converted into alkyl on transfer [F]|cellular metabolic process [P]|cytoplasmic part [C]|biological_process [P]|acetyl-CoA metabolic process […
MZ00014654	GRMZM2G012262_T02	843467	GO:0003677|GO:0005488|GO:0006355	GO:2000112|GO:0050789|GO:0009889|GO:0065007|GO:0044249|GO:0031326|GO:0006807|GO:0050794|GO:0031323|GO:0032774|GO:0009058|GO:0009059|GO:0044238|GO:0044237|GO:0016070|GO:0008150|GO:0090304|GO:0008152|GO:0051171|GO:0034641|GO:0003674|GO:0003676|GO:0034645|GO:0006139|GO:0051252|GO:0019219|GO:0060255|GO:0006350|GO:0006351|GO:0043170|GO:0080090|GO:0019222|GO:0010468|GO:0045449|GO:0044260|GO:0010467|GO:…	DNA binding [F]|binding [F]|regulation of transcription, DNA-dependent [P]	regulation of cellular macromolecule biosynthetic process [P]|regulation of biological process [P]|regulation of biosynthetic process [P]|biological regulation [P]|cellular biosynthetic process [P]|regulation of cellular biosynthetic process [P]|nitrogen compound metabolic process [P]|regulation of cellular process [P]|regulation of cellular metabolic process [P]|RNA biosynthetic process [P]|bios…
MZ00014665	GRMZM2G124353_T01	830120	GO:0008483|GO:0030170|GO:0005739|GO:0005886|GO:0008270|GO:0008453|GO:0016020|GO:0046686	GO:0044424|GO:0005623|GO:0003824|GO:0005622|GO:0019842|GO:0010038|GO:0043231|GO:0043229|GO:0046872|GO:0005488|GO:0010035|GO:0043226|GO:0043167|GO:0043227|GO:0046914|GO:0044444|GO:0008150|GO:0070279|GO:0016769|GO:0042221|GO:0005737|GO:0003674|GO:0048037|GO:0043169|GO:0005575|GO:0016740|GO:0071944|GO:0044464|GO:0050896	transaminase activity [F]|pyridoxal phosphate binding [F]|mitochondrion [C]|plasma membrane [C]|zinc ion binding [F]|alanine-glyoxylate transaminase activity [F]|membrane [C]|response to cadmium ion [P]	intracellular part [C]|cell [C]|catalytic activity [F]|intracellular [C]|vitamin binding [F]|response to metal ion [P]|intracellular membrane-bounded organelle [C]|intracellular organelle [C]|metal ion binding [F]|binding [F]|response to inorganic substance [P]|organelle [C]|ion binding [F]|membrane-bounded organelle [C]|transition metal ion binding [F]|cytoplasmic part [C]|biological_process [P]…
MZ00014672, MZ00025905	GRMZM2G037698_T01	839503	GO:0000151|GO:0004842|GO:0016567	GO:0044424|GO:0019787|GO:0005623|GO:0003824|GO:0005622|GO:0019538|GO:0044238|GO:0044237|GO:0043412|GO:0008150|GO:0032991|GO:0008152|GO:0003674|GO:0006464|GO:0016881|GO:0032446|GO:0005575|GO:0016874|GO:0043170|GO:0016879|GO:0044267|GO:0043234|GO:0044260|GO:0044464|GO:0009987|GO:0070647	ubiquitin ligase complex [C]|ubiquitin-protein ligase activity [F]|protein ubiquitination [P]	intracellular part [C]|small conjugating protein ligase activity [F]|cell [C]|catalytic activity [F]|intracellular [C]|protein metabolic process [P]|primary metabolic process [P]|cellular metabolic process [P]|macromolecule modification [P]|biological_process [P]|macromolecular complex [C]|metabolic process [P]|molecular_function [F]|protein modification process [P]|acid-amino acid ligase activit…
MZ00014674	GRMZM2G148709_T04	828736	GO:0000166|GO:0004812|GO:0004814|GO:0005524|GO:0005737|GO:0006412|GO:0006418|GO:0006420|GO:0005739|GO:0009507|GO:0009793	GO:0044424|GO:0003824|GO:0005623|GO:0005622|GO:0000003|GO:0048316|GO:0043231|GO:0006807|GO:0043229|GO:0019538|GO:0005488|GO:0043226|GO:0043227|GO:0006082|GO:0009058|GO:0009059|GO:0003006|GO:0009791|GO:0009790|GO:0044444|GO:0007275|GO:0034660|GO:0008150|GO:0090304|GO:0035639|GO:0008152|GO:0010154|GO:0017076|GO:0032555|GO:0001883|GO:0001882|GO:0034641|GO:0032553|GO:0003674|GO:0032559|GO:0034645|GO:…	nucleotide binding [F]|aminoacyl-tRNA ligase activity [F]|arginine-tRNA ligase activity [F]|ATP binding [F]|cytoplasm [C]|translation [P]|tRNA aminoacylation for protein translation [P]|arginyl-tRNA aminoacylation [P]|mitochondrion [C]|chloroplast [C]|embryo development ending in seed dormancy [P]	intracellular part [C]|catalytic activity [F]|cell [C]|intracellular [C]|reproduction [P]|seed development [P]|intracellular membrane-bounded organelle [C]|nitrogen compound metabolic process [P]|intracellular organelle [C]|protein metabolic process [P]|binding [F]|organelle [C]|membrane-bounded organelle [C]|organic acid metabolic process [P]|biosynthetic process [P]|macromolecule biosynthetic p…
MZ00014675	GRMZM2G083095_T04	819549	GO:0005515|GO:0005524|GO:0044267|GO:0006457|GO:0016020|GO:0051082	GO:0001883|GO:0032555|GO:0001882|GO:0032553|GO:0005623|GO:0003674|GO:0032559|GO:0030554|GO:0019538|GO:0005488|GO:0000166|GO:0005575|GO:0044238|GO:0044237|GO:0043170|GO:0008150|GO:0044260|GO:0044464|GO:0035639|GO:0008152|GO:0017076|GO:0009987	protein binding [F]|ATP binding [F]|cellular protein metabolic process [P]|protein folding [P]|membrane [C]|unfolded protein binding [F]	purine nucleoside binding [F]|purine ribonucleotide binding [F]|nucleoside binding [F]|ribonucleotide binding [F]|cell [C]|molecular_function [F]|adenyl ribonucleotide binding [F]|adenyl nucleotide binding [F]|protein metabolic process [P]|binding [F]|nucleotide binding [F]|cellular_component [C]|primary metabolic process [P]|cellular metabolic process [P]|macromolecule metabolic process [P]|biol…
MZ00014684	GRMZM2G044584_T03	4338198	GO:0003735|GO:0005622|GO:0005840|GO:0006412	GO:0044424|GO:0005623|GO:0044249|GO:0043228|GO:0043229|GO:0019538|GO:0043226|GO:0009058|GO:0044238|GO:0009059|GO:0044237|GO:0044444|GO:0008150|GO:0008152|GO:0032991|GO:0030529|GO:0005737|GO:0005198|GO:0003674|GO:0034645|GO:0005575|GO:0043170|GO:0043232|GO:0044267|GO:0044260|GO:0044464|GO:0010467|GO:0009987	structural constituent of ribosome [F]|intracellular [C]|ribosome [C]|translation [P]	intracellular part [C]|cell [C]|cellular biosynthetic process [P]|non-membrane-bounded organelle [C]|intracellular organelle [C]|protein metabolic process [P]|organelle [C]|biosynthetic process [P]|primary metabolic process [P]|macromolecule biosynthetic process [P]|cellular metabolic process [P]|cytoplasmic part [C]|biological_process [P]|metabolic process [P]|macromolecular complex [C]|ribonucl…
MZ00014722	GRMZM2G040876_T01	840312	GO:0004553|GO:0004576|GO:0005975|GO:0006486|GO:0016020	GO:0016798|GO:0003824|GO:0005623|GO:0044249|GO:0019538|GO:0016787|GO:0009058|GO:0044238|GO:0009059|GO:0044237|GO:0043412|GO:0008150|GO:0043413|GO:0008152|GO:0003674|GO:0016757|GO:0034645|GO:0016758|GO:0006464|GO:0070085|GO:0009101|GO:0009100|GO:0005575|GO:0043170|GO:0016740|GO:0044267|GO:0044260|GO:0044464|GO:0044262|GO:0009987	hydrolase activity, hydrolyzing O-glycosyl compounds [F]|oligosaccharyl transferase activity [F]|carbohydrate metabolic process [P]|protein amino acid glycosylation [P]|membrane [C]	hydrolase activity, acting on glycosyl bonds [F]|catalytic activity [F]|cell [C]|cellular biosynthetic process [P]|protein metabolic process [P]|hydrolase activity [F]|biosynthetic process [P]|primary metabolic process [P]|macromolecule biosynthetic process [P]|cellular metabolic process [P]|macromolecule modification [P]|biological_process [P]|macromolecule glycosylation [P]|metabolic process [P…
MZ00014733, MZ00034206	GRMZM2G041797	100383520|839865	GO:0000166|GO:0004812|GO:0004820|GO:0005524|GO:0005737|GO:0005739|GO:0006412|GO:0006418|GO:0006426|GO:0046686	GO:0044424|GO:0005623|GO:0003824|GO:0005622|GO:0043231|GO:0010038|GO:0006807|GO:0043229|GO:0019538|GO:0010035|GO:0005488|GO:0043226|GO:0043227|GO:0006082|GO:0009058|GO:0009059|GO:0044444|GO:0034660|GO:0008150|GO:0090304|GO:0035639|GO:0008152|GO:0017076|GO:0032555|GO:0001883|GO:0001882|GO:0034641|GO:0032553|GO:0003674|GO:0032559|GO:0034645|GO:0006139|GO:0005575|GO:0044464|GO:0050896|GO:0010467|GO:…	nucleotide binding [F]|aminoacyl-tRNA ligase activity [F]|glycine-tRNA ligase activity [F]|ATP binding [F]|cytoplasm [C]|mitochondrion [C]|translation [P]|tRNA aminoacylation for protein translation [P]|glycyl-tRNA aminoacylation [P]|response to cadmium ion [P]	intracellular part [C]|cell [C]|catalytic activity [F]|intracellular [C]|intracellular membrane-bounded organelle [C]|response to metal ion [P]|nitrogen compound metabolic process [P]|intracellular organelle [C]|protein metabolic process [P]|response to inorganic substance [P]|binding [F]|organelle [C]|membrane-bounded organelle [C]|organic acid metabolic process [P]|biosynthetic process [P]|macr…
MZ00014745	GRMZM2G164527_T01	100285194	GO:0003924|GO:0005515|GO:0005525|GO:0005622|GO:0006886|GO:0006913|GO:0007165|GO:0007264|GO:0015031	GO:0034613|GO:0003824|GO:0051649|GO:0005623|GO:0050789|GO:0065007|GO:0006810|GO:0019001|GO:0005488|GO:0050794|GO:0016787|GO:0016462|GO:0008150|GO:0033036|GO:0051179|GO:0035556|GO:0035639|GO:0051169|GO:0023052|GO:0017076|GO:0032555|GO:0032553|GO:0045184|GO:0003674|GO:0008104|GO:0016817|GO:0000166|GO:0046907|GO:0016818|GO:0005575|GO:0044464|GO:0070727|GO:0032561|GO:0017111|GO:0051716|GO:0050896|GO:…	GTPase activity [F]|protein binding [F]|GTP binding [F]|intracellular [C]|intracellular protein transport [P]|nucleocytoplasmic transport [P]|signal transduction [P]|small GTPase mediated signal transduction [P]|protein transport [P]	cellular protein localization [P]|catalytic activity [F]|establishment of localization in cell [P]|cell [C]|regulation of biological process [P]|biological regulation [P]|transport [P]|guanyl nucleotide binding [F]|binding [F]|regulation of cellular process [P]|hydrolase activity [F]|pyrophosphatase activity [F]|biological_process [P]|macromolecule localization [P]|localization [P]|intracellular …
MZ00014753, MZ00043404	GRMZM2G416120_T01	821983	GO:0005515|GO:0005524|GO:0005737|GO:0006457|GO:0042026|GO:0044267	GO:0044424|GO:0005623|GO:0005622|GO:0030554|GO:0019538|GO:0005488|GO:0044238|GO:0044237|GO:0008150|GO:0035639|GO:0008152|GO:0017076|GO:0032555|GO:0001883|GO:0001882|GO:0032553|GO:0003674|GO:0032559|GO:0000166|GO:0005575|GO:0043170|GO:0044260|GO:0044464|GO:0009987	protein binding [F]|ATP binding [F]|cytoplasm [C]|protein folding [P]|protein refolding [P]|cellular protein metabolic process [P]	intracellular part [C]|cell [C]|intracellular [C]|adenyl nucleotide binding [F]|protein metabolic process [P]|binding [F]|primary metabolic process [P]|cellular metabolic process [P]|biological_process [P]|GO:0035639|metabolic process [P]|purine nucleotide binding [F]|purine ribonucleotide binding [F]|purine nucleoside binding [F]|nucleoside binding [F]|ribonucleotide binding [F]|molecular_functi…
MZ00014818	GRMZM5G812555	835063	GO:0005618|GO:0005773|GO:0005886|GO:0006810|GO:0016020|GO:0022857|GO:0055085	GO:0044424|GO:0005737|GO:0005623|GO:0005622|GO:0003674|GO:0030312|GO:0043231|GO:0043229|GO:0043226|GO:0043227|GO:0005575|GO:0005215|GO:0044444|GO:0008150|GO:0051179|GO:0044464|GO:0071944|GO:0051234|GO:0009987	cell wall [C]|vacuole [C]|plasma membrane [C]|transport [P]|membrane [C]|transmembrane transporter activity [F]|transmembrane transport [P]	intracellular part [C]|cytoplasm [C]|cell [C]|intracellular [C]|molecular_function [F]|external encapsulating structure [C]|intracellular membrane-bounded organelle [C]|intracellular organelle [C]|organelle [C]|membrane-bounded organelle [C]|cellular_component [C]|transporter activity [F]|cytoplasmic part [C]|biological_process [P]|localization [P]|cell part [C]|cell periphery [C]|establishment o…
MZ00014956	GRMZM2G537291_T01	843742	GO:0003824|GO:0003852|GO:0009098|GO:0019752|GO:0046912	GO:0044249|GO:0046394|GO:0009082|GO:0006807|GO:0009081|GO:0042180|GO:0009058|GO:0006082|GO:0008652|GO:0044238|GO:0044237|GO:0009309|GO:0009308|GO:0008150|GO:0008152|GO:0006520|GO:0044106|GO:0016053|GO:0034641|GO:0003674|GO:0044281|GO:0044283|GO:0043436|GO:0044271|GO:0016740|GO:0016746|GO:0006551|GO:0009987	catalytic activity [F]|2-isopropylmalate synthase activity [F]|leucine biosynthetic process [P]|carboxylic acid metabolic process [P]|transferase activity, transferring acyl groups, acyl groups converted into alkyl on transfer [F]	cellular biosynthetic process [P]|carboxylic acid biosynthetic process [P]|branched chain family amino acid biosynthetic process [P]|nitrogen compound metabolic process [P]|branched chain family amino acid metabolic process [P]|cellular ketone metabolic process [P]|biosynthetic process [P]|organic acid metabolic process [P]|cellular amino acid biosynthetic process [P]|primary metabolic process [P…
MZ00014992	GRMZM2G305685_T01		GO:0003677|GO:0003899|GO:0006350	GO:0003824|GO:0044249|GO:0006807|GO:0005488|GO:0009058|GO:0009059|GO:0044238|GO:0044237|GO:0016779|GO:0008150|GO:0090304|GO:0008152|GO:0016772|GO:0034062|GO:0034641|GO:0003674|GO:0003676|GO:0034645|GO:0006139|GO:0043170|GO:0016740|GO:0044260|GO:0010467|GO:0009987	DNA binding [F]|DNA-directed RNA polymerase activity [F]|transcription [P]	catalytic activity [F]|cellular biosynthetic process [P]|nitrogen compound metabolic process [P]|binding [F]|biosynthetic process [P]|macromolecule biosynthetic process [P]|primary metabolic process [P]|cellular metabolic process [P]|nucleotidyltransferase activity [F]|biological_process [P]|nucleic acid metabolic process [P]|metabolic process [P]|transferase activity, transferring phosphorus-con…
MZ00014997	GRMZM2G300801_T01	816270	GO:0006564|GO:0008152|GO:0050825|GO:0050826	GO:0042592|GO:0065007|GO:0009409|GO:0044249|GO:0046394|GO:0006807|GO:0042180|GO:0006563|GO:0005488|GO:0009628|GO:0009058|GO:0006082|GO:0008652|GO:0044238|GO:0044237|GO:0009309|GO:0009308|GO:0008150|GO:0065008|GO:0009070|GO:0006520|GO:0044106|GO:0009069|GO:0016053|GO:0032501|GO:0050824|GO:0034641|GO:0006950|GO:0003674|GO:0019752|GO:0044281|GO:0044283|GO:0043436|GO:0044271|GO:0009266|GO:0050896|GO:…	L-serine biosynthetic process [P]|metabolic process [P]||ice binding [F]|response to freezing [P]	homeostatic process [P]|biological regulation [P]|response to cold [P]|cellular biosynthetic process [P]|carboxylic acid biosynthetic process [P]|nitrogen compound metabolic process [P]|cellular ketone metabolic process [P]|L-serine metabolic process [P]|binding [F]|response to abiotic stimulus [P]|biosynthetic process [P]|organic acid metabolic process [P]||cellular amino acid biosynthetic proce…
MZ00015015	GRMZM5G813217_T03	4347356	GO:0005524|GO:0006457|GO:0006950|GO:0051082	GO:0001883|GO:0032555|GO:0001882|GO:0032553|GO:0003674|GO:0032559|GO:0030554|GO:0019538|GO:0005488|GO:0000166|GO:0044238|GO:0044237|GO:0043170|GO:0008150|GO:0044267|GO:0005515|GO:0044260|GO:0035639|GO:0008152|GO:0050896|GO:0017076|GO:0009987	ATP binding [F]|protein folding [P]|response to stress [P]|unfolded protein binding [F]	purine nucleoside binding [F]|purine ribonucleotide binding [F]|nucleoside binding [F]|ribonucleotide binding [F]|molecular_function [F]|adenyl ribonucleotide binding [F]|adenyl nucleotide binding [F]|protein metabolic process [P]|binding [F]|nucleotide binding [F]|primary metabolic process [P]|cellular metabolic process [P]|macromolecule metabolic process [P]|biological_process [P]|cellular prot…
MZ00015020	GRMZM2G308606_T01	100284885	GO:0004585|GO:0006520|GO:0009348|GO:0016597|GO:0016743	GO:0044424|GO:0005623|GO:0003824|GO:0005622|GO:0006807|GO:0042180|GO:0005488|GO:0006082|GO:0044238|GO:0044237|GO:0009308|GO:0044444|GO:0008150|GO:0032991|GO:0008152|GO:0044106|GO:0005737|GO:0034641|GO:0003674|GO:0019752|GO:0044281|GO:0043436|GO:0005575|GO:0016740|GO:0016741|GO:0031406|GO:0043234|GO:0043176|GO:0044464|GO:0009987	ornithine carbamoyltransferase activity [F]|cellular amino acid metabolic process [P]|ornithine carbamoyltransferase complex [C]|amino acid binding [F]|carboxyl- or carbamoyltransferase activity [F]	intracellular part [C]|cell [C]|catalytic activity [F]|intracellular [C]|nitrogen compound metabolic process [P]|cellular ketone metabolic process [P]|binding [F]|organic acid metabolic process [P]|primary metabolic process [P]|cellular metabolic process [P]|amine metabolic process [P]|cytoplasmic part [C]|biological_process [P]|macromolecular complex [C]|metabolic process [P]|cellular amine meta…
MZ00015023	GRMZM2G043997_T02	830322	GO:0003723	GO:0003674|GO:0003676|GO:0005488	RNA binding [F]	molecular_function [F]|nucleic acid binding [F]|binding [F]
MZ00015031	GRMZM2G445905_T02	833534	GO:0003723|GO:0003743|GO:0005737|GO:0006413	GO:0044424|GO:0005623|GO:0005622|GO:0008135|GO:0044249|GO:0019538|GO:0005488|GO:0009058|GO:0009059|GO:0044238|GO:0044237|GO:0008150|GO:0008152|GO:0003674|GO:0003676|GO:0034645|GO:0006412|GO:0005575|GO:0043170|GO:0044267|GO:0044260|GO:0044464|GO:0010467|GO:0009987	RNA binding [F]|translation initiation factor activity [F]|cytoplasm [C]|translational initiation [P]	intracellular part [C]|cell [C]|intracellular [C]|translation factor activity, nucleic acid binding [F]|cellular biosynthetic process [P]|protein metabolic process [P]|binding [F]|biosynthetic process [P]|macromolecule biosynthetic process [P]|primary metabolic process [P]|cellular metabolic process [P]|biological_process [P]|metabolic process [P]|molecular_function [F]|nucleic acid binding [F]|c…
MZ00015033	GRMZM2G041175_T01	829166	GO:0016021	GO:0044425|GO:0005575|GO:0005623|GO:0016020|GO:0031224|GO:0044464	integral to membrane [C]	membrane part [C]|cellular_component [C]|cell [C]|membrane [C]|intrinsic to membrane [C]|cell part [C]
MZ00015038	GRMZM2G172101_T03	832806	GO:0000166|GO:0004812|GO:0004828|GO:0005524|GO:0005737|GO:0006412|GO:0006418|GO:0006434	GO:0044424|GO:0005623|GO:0003824|GO:0005622|GO:0006807|GO:0019538|GO:0005488|GO:0009058|GO:0006082|GO:0009059|GO:0034660|GO:0008150|GO:0035639|GO:0090304|GO:0008152|GO:0017076|GO:0032555|GO:0001883|GO:0001882|GO:0032553|GO:0034641|GO:0003674|GO:0032559|GO:0034645|GO:0006139|GO:0005575|GO:0044464|GO:0010467|GO:0009987|GO:0006399|GO:0043039|GO:0043038|GO:0030554|GO:0044249|GO:0042180|GO:0044238|GO:…	nucleotide binding [F]|aminoacyl-tRNA ligase activity [F]|serine-tRNA ligase activity [F]|ATP binding [F]|cytoplasm [C]|translation [P]|tRNA aminoacylation for protein translation [P]|seryl-tRNA aminoacylation [P]	intracellular part [C]|cell [C]|catalytic activity [F]|intracellular [C]|nitrogen compound metabolic process [P]|protein metabolic process [P]|binding [F]|biosynthetic process [P]|organic acid metabolic process [P]|macromolecule biosynthetic process [P]|ncRNA metabolic process [P]|biological_process [P]|GO:0035639|nucleic acid metabolic process [P]|metabolic process [P]|purine nucleotide binding …
MZ00015068	GRMZM2G147256_T03	100272842	GO:0006520|GO:0009058|GO:0016769|GO:0016829|GO:0030170	GO:0034641|GO:0003824|GO:0048037|GO:0003674|GO:0019752|GO:0044281|GO:0019842|GO:0006807|GO:0042180|GO:0005488|GO:0043436|GO:0006082|GO:0044238|GO:0044237|GO:0009308|GO:0016740|GO:0008150|GO:0070279|GO:0008152|GO:0044106|GO:0009987	cellular amino acid metabolic process [P]|biosynthetic process [P]|transferase activity, transferring nitrogenous groups [F]|lyase activity [F]|pyridoxal phosphate binding [F]	cellular nitrogen compound metabolic process [P]|catalytic activity [F]|cofactor binding [F]|molecular_function [F]|carboxylic acid metabolic process [P]|small molecule metabolic process [P]|vitamin binding [F]|nitrogen compound metabolic process [P]|cellular ketone metabolic process [P]|binding [F]|oxoacid metabolic process [P]|organic acid metabolic process [P]|primary metabolic process [P]|cel…
MZ00015071	GRMZM2G162486_T01	831798	GO:0004364|GO:0005737|GO:0008152|GO:0003674|GO:0046686	GO:0042221|GO:0044424|GO:0005623|GO:0003824|GO:0005622|GO:0010038|GO:0016765|GO:0010035|GO:0005575|GO:0016740|GO:0008150|GO:0044464|GO:0050896	glutathione transferase activity [F]|cytoplasm [C]|metabolic process [P]|molecular_function [F]|response to cadmium ion [P]	response to chemical stimulus [P]|intracellular part [C]|cell [C]|catalytic activity [F]|intracellular [C]|response to metal ion [P]|transferase activity, transferring alkyl or aryl (other than methyl) groups [F]|response to inorganic substance [P]|cellular_component [C]|transferase activity [F]|biological_process [P]|cell part [C]|response to stimulus [P]
MZ00015091	GRMZM2G426953_T01	836123	GO:0004601|GO:0005506|GO:0005509|GO:0009055|GO:0016020|GO:0016021|GO:0016491|GO:0050660|GO:0050664|GO:0055114|GO:0016175	GO:0044425|GO:0003824|GO:0005623|GO:0030554|GO:0046872|GO:0005488|GO:0043167|GO:0031224|GO:0046914|GO:0008150|GO:0016209|GO:0008152|GO:0016651|GO:0017076|GO:0001883|GO:0001882|GO:0003674|GO:0048037|GO:0000166|GO:0043169|GO:0005575|GO:0016684|GO:0044464|GO:0050662	peroxidase activity [F]|iron ion binding [F]|calcium ion binding [F]|electron carrier activity [F]|membrane [C]|integral to membrane [C]|oxidoreductase activity [F]|FAD or FADH2 binding	[F]|oxidoreductase activity, acting on NADH or NADPH, oxygen as acceptor [F]|oxidation reduction [P]|superoxide-generating NADPH oxidase activity [F]
MZ00015112	GRMZM5G834354_T01	828767	GO:0003723|GO:0006364|GO:0008168|GO:0008757	GO:0003824|GO:0006396|GO:0071843|GO:0034470|GO:0006807|GO:0071841|GO:0071840|GO:0005488|GO:0044238|GO:0044237|GO:0016070|GO:0034660|GO:0008150|GO:0016072|GO:0090304|GO:0008152|GO:0042254|GO:0034641|GO:0003674|GO:0044085|GO:0022613|GO:0003676|GO:0006139|GO:0043170|GO:0016740|GO:0016741|GO:0044260|GO:0010467|GO:0009987	RNA binding [F]|rRNA processing [P]|methyltransferase activity [F]|S-adenosylmethionine-dependent methyltransferase activity [F]	catalytic activity [F]|RNA processing [P]|cellular component biogenesis at cellular level [P]|ncRNA processing [P]|nitrogen compound metabolic process [P]|cellular component organization or biogenesis at cellular level [P]|cellular component organization or biogenesis [P]|binding [F]|primary metabolic process [P]|cellular metabolic process [P]|RNA metabolic process [P]|ncRNA metabolic process [P]…
MZ00015169	GRMZM2G146951_T01	100191479	GO:0016021	GO:0044425|GO:0005575|GO:0005623|GO:0016020|GO:0031224|GO:0044464	integral to membrane [C]	membrane part [C]|cellular_component [C]|cell [C]|membrane [C]|intrinsic to membrane [C]|cell part [C]
MZ00015175	GRMZM2G099860_T01	843130	GO:0003824|GO:0005992|GO:0008152	GO:0003674|GO:0016137|GO:0016051|GO:0044249|GO:0016138|GO:0009312|GO:0005975|GO:0009058|GO:0009311|GO:0044238|GO:0044237|GO:0008150|GO:0005984|GO:0044262|GO:0005991|GO:0046351|GO:0009987|GO:0034637	catalytic activity [F]|trehalose biosynthetic process [P]|metabolic process [P]	molecular_function [F]|glycoside metabolic process [P]|carbohydrate biosynthetic process [P]|cellular biosynthetic process [P]|glycoside biosynthetic process [P]|oligosaccharide biosynthetic process [P]|carbohydrate metabolic process [P]|biosynthetic process [P]|oligosaccharide metabolic process [P]|primary metabolic process [P]|cellular metabolic process [P]|biological_process [P]|disaccharide m…
MZ00015181, MZ00015182	GRMZM2G032409_T01	843972	GO:0004579|GO:0004714|GO:0005524|GO:0005783|GO:0006468|GO:0006486|GO:0007169|GO:0016020|GO:0016021	GO:0044425|GO:0044424|GO:0003824|GO:0005623|GO:0050789|GO:0005622|GO:0043231|GO:0043229|GO:0019538|GO:0005488|GO:0050794|GO:0043226|GO:0043227|GO:0005975|GO:0004888|GO:0004871|GO:0009058|GO:0006796|GO:0009059|GO:0031224|GO:0044444|GO:0008150|GO:0006793|GO:0016773|GO:0035639|GO:0016772|GO:0008152|GO:0023052|GO:0017076|GO:0004872|GO:0032555|GO:0001883|GO:0001882|GO:0032553|GO:0005737|GO:0003674|GO:…	dolichyl-diphosphooligosaccharide-protein glycotransferase activity [F]|transmembrane receptor protein tyrosine kinase activity [F]|ATP binding [F]|endoplasmic reticulum [C]|protein amino acid phosphorylation [P]|protein amino acid glycosylation [P]|transmembrane receptor protein tyrosine kinase signaling pathway [P]|membrane [C]|integral to membrane [C]	membrane part [C]|intracellular part [C]|catalytic activity [F]|cell [C]|regulation of biological process [P]|intracellular [C]|intracellular membrane-bounded organelle [C]|intracellular organelle [C]|protein metabolic process [P]|binding [F]|regulation of cellular process [P]|organelle [C]|membrane-bounded organelle [C]|carbohydrate metabolic process [P]|transmembrane receptor activity [F]|signa…
MZ00015182	GRMZM2G143989_T01	843972	GO:0004579|GO:0005488|GO:0005783|GO:0006486|GO:0016021	GO:0044425|GO:0044424|GO:0003824|GO:0005623|GO:0005622|GO:0016020|GO:0044249|GO:0043231|GO:0043229|GO:0019538|GO:0043226|GO:0005975|GO:0043227|GO:0009058|GO:0009059|GO:0044238|GO:0044237|GO:0031224|GO:0043412|GO:0044444|GO:0008150|GO:0043413|GO:0008152|GO:0004576|GO:0005737|GO:0003674|GO:0016757|GO:0034645|GO:0006464|GO:0016758|GO:0070085|GO:0009101|GO:0005575|GO:0009100|GO:0043170|GO:0016740|GO:…	dolichyl-diphosphooligosaccharide-protein glycotransferase activity [F]|binding [F]|endoplasmic reticulum [C]|protein amino acid glycosylation [P]|integral to membrane [C]	membrane part [C]|intracellular part [C]|catalytic activity [F]|cell [C]|intracellular [C]|membrane [C]|cellular biosynthetic process [P]|intracellular membrane-bounded organelle [C]|intracellular organelle [C]|protein metabolic process [P]|organelle [C]|carbohydrate metabolic process [P]|membrane-bounded organelle [C]|biosynthetic process [P]|macromolecule biosynthetic process [P]|primary metabo…
MZ00015223	GRMZM2G018837_T04	835862	GO:0005516|GO:0005575|GO:0008150	GO:0003674|GO:0005515|GO:0005488	calmodulin binding [F]|cellular_component [C]|biological_process [P]	molecular_function [F]|protein binding [F]|binding [F]
MZ00015318	GRMZM2G018375_T02	542714	GO:0009228|GO:0016491	GO:0003824|GO:0019438|GO:0044249|GO:0042723|GO:0006807|GO:0042724|GO:0009058|GO:0044237|GO:0006725|GO:0008150|GO:0006790|GO:0008152|GO:0034641|GO:0003674|GO:0044281|GO:0006772|GO:0044283|GO:0046483|GO:0009110|GO:0042364|GO:0044272|GO:0044271|GO:0018130|GO:0006767|GO:0006766|GO:0009987	thiamin biosynthetic process [P]|oxidoreductase activity [F]	catalytic activity [F]|aromatic compound biosynthetic process [P]|cellular biosynthetic process [P]|thiamin and derivative metabolic process [P]|nitrogen compound metabolic process [P]|thiamin and derivative biosynthetic process [P]|biosynthetic process [P]|cellular metabolic process [P]|cellular aromatic compound metabolic process [P]|biological_process [P]|sulfur compound metabolic process [P]|…
MZ00015336	GRMZM2G099463_T04	100272545	GO:0004190|GO:0006508|GO:0016021	GO:0044425|GO:0003824|GO:0005623|GO:0003674|GO:0016020|GO:0008233|GO:0004175|GO:0019538|GO:0016787|GO:0044238|GO:0005575|GO:0031224|GO:0043170|GO:0070001|GO:0008150|GO:0044464|GO:0008152|GO:0070011	aspartic-type endopeptidase activity [F]|proteolysis [P]|integral to membrane [C]	membrane part [C]|catalytic activity [F]|cell [C]|molecular_function [F]|membrane [C]|peptidase activity [F]|endopeptidase activity [F]|protein metabolic process [P]|hydrolase activity [F]|primary metabolic process [P]|cellular_component [C]|intrinsic to membrane [C]|macromolecule metabolic process [P]|aspartic-type peptidase activity [F]|biological_process [P]|cell part [C]|metabolic process [P]…
MZ00015341, MZ00039118	GRMZM2G043435_T02	838506	GO:0004601|GO:0005506|GO:0005509|GO:0009055|GO:0016020|GO:0016021|GO:0016491|GO:0050660|GO:0050664|GO:0055114	GO:0044425|GO:0003824|GO:0005623|GO:0030554|GO:0046872|GO:0005488|GO:0043167|GO:0031224|GO:0046914|GO:0008150|GO:0016209|GO:0008152|GO:0016651|GO:0017076|GO:0001883|GO:0001882|GO:0003674|GO:0048037|GO:0000166|GO:0043169|GO:0005575|GO:0016684|GO:0044464|GO:0050662	peroxidase activity [F]|iron ion binding [F]|calcium ion binding [F]|electron carrier activity [F]|membrane [C]|integral to membrane [C]|oxidoreductase activity [F]|FAD or FADH2 binding	[F]|oxidoreductase activity, acting on NADH or NADPH, oxygen as acceptor [F]|oxidation reduction [P]
MZ00015342	GRMZM2G048140	821490	GO:0003674|GO:0005886|GO:0006114|GO:0008150|GO:0009507	GO:0044424|GO:0005623|GO:0005622|GO:0016020|GO:0044249|GO:0043231|GO:0043229|GO:0043226|GO:0005975|GO:0043227|GO:0009058|GO:0044238|GO:0044237|GO:0044444|GO:0006091|GO:0008152|GO:0009536|GO:0055114|GO:0006071|GO:0005737|GO:0044281|GO:0019401|GO:0016051|GO:0044283|GO:0006066|GO:0019400|GO:0019751|GO:0005575|GO:0006113|GO:0046165|GO:0015980|GO:0071944|GO:0044464|GO:0046173|GO:0044262|GO:0009987|GO:…	molecular_function [F]|plasma membrane [C]|glycerol biosynthetic process [P]|biological_process [P]|chloroplast [C]	intracellular part [C]|cell [C]|intracellular [C]|membrane [C]|cellular biosynthetic process [P]|intracellular membrane-bounded organelle [C]|intracellular organelle [C]|organelle [C]|carbohydrate metabolic process [P]|membrane-bounded organelle [C]|biosynthetic process [P]|primary metabolic process [P]|cellular metabolic process [P]|cytoplasmic part [C]|generation of precursor metabolites and en…
MZ00015396	GRMZM2G154151_T02	830166	GO:0005787|GO:0006465|GO:0008233|GO:0016021	GO:0044425|GO:0044424|GO:0005623|GO:0003824|GO:0005622|GO:0016020|GO:0043231|GO:0006508|GO:0043229|GO:0019538|GO:0043226|GO:0043227|GO:0016787|GO:0044422|GO:0031090|GO:0044238|GO:0051604|GO:0044237|GO:0006518|GO:0005783|GO:0051605|GO:0031224|GO:0044444|GO:0008150|GO:0044446|GO:0005789|GO:0044432|GO:0032991|GO:0008152|GO:0005737|GO:0003674|GO:0016485|GO:0005575|GO:0043170|GO:0012505|GO:0044267|GO:…	signal peptidase complex [C]|signal peptide processing [P]|peptidase activity [F]|integral to membrane [C]	membrane part [C]|intracellular part [C]|cell [C]|catalytic activity [F]|intracellular [C]|membrane [C]|intracellular membrane-bounded organelle [C]|proteolysis [P]|intracellular organelle [C]|protein metabolic process [P]|organelle [C]|membrane-bounded organelle [C]|hydrolase activity [F]|organelle part [C]|organelle membrane [C]|primary metabolic process [P]|protein maturation [P]|cellular meta…
MZ00015460	GRMZM2G107336_T03	844414	GO:0003735|GO:0005840|GO:0006412	GO:0044424|GO:0005623|GO:0005622|GO:0044249|GO:0043228|GO:0043229|GO:0019538|GO:0043226|GO:0009058|GO:0044238|GO:0009059|GO:0044237|GO:0044444|GO:0008150|GO:0008152|GO:0032991|GO:0030529|GO:0005737|GO:0003674|GO:0005198|GO:0034645|GO:0005575|GO:0043170|GO:0043232|GO:0044267|GO:0044260|GO:0044464|GO:0010467|GO:0009987	structural constituent of ribosome [F]|ribosome [C]|translation [P]	intracellular part [C]|cell [C]|intracellular [C]|cellular biosynthetic process [P]|non-membrane-bounded organelle [C]|intracellular organelle [C]|protein metabolic process [P]|organelle [C]|biosynthetic process [P]|primary metabolic process [P]|macromolecule biosynthetic process [P]|cellular metabolic process [P]|cytoplasmic part [C]|biological_process [P]|metabolic process [P]|macromolecular co…
MZ00015472	GRMZM2G117240_T02	821845	GO:0008898	GO:0008757|GO:0003824|GO:0003674|GO:0016740|GO:0016741|GO:0008168|GO:0008172	homocysteine S-methyltransferase activity [F]	S-adenosylmethionine-dependent methyltransferase activity [F]|catalytic activity [F]|molecular_function [F]|transferase activity [F]|transferase activity, transferring one-carbon groups [F]|methyltransferase activity [F]|S-methyltransferase activity [F]
MZ00015473	GRMZM2G126555_T02	834711|830872	GO:0005215|GO:0006810|GO:0016020|GO:0016021|GO:0022891|GO:0055085	GO:0044425|GO:0005623|GO:0003674|GO:0022857|GO:0022892|GO:0005575|GO:0031224|GO:0008150|GO:0051179|GO:0044464|GO:0051234|GO:0009987	transporter activity [F]|transport [P]|membrane [C]|integral to membrane [C]|substrate-specific transmembrane transporter activity [F]|transmembrane transport [P]	membrane part [C]|cell [C]|molecular_function [F]|transmembrane transporter activity [F]|substrate-specific transporter activity [F]|cellular_component [C]|intrinsic to membrane [C]|biological_process [P]|localization [P]|cell part [C]|establishment of localization [P]|cellular process [P]
MZ00015495	GRMZM5G874167_T02	816035	GO:0003677|GO:0003899|GO:0006350|GO:0046983	GO:0003824|GO:0044249|GO:0006807|GO:0005488|GO:0009058|GO:0009059|GO:0044238|GO:0044237|GO:0016779|GO:0008150|GO:0090304|GO:0008152|GO:0016772|GO:0034062|GO:0034641|GO:0003674|GO:0003676|GO:0034645|GO:0006139|GO:0043170|GO:0016740|GO:0044260|GO:0005515|GO:0010467|GO:0009987	DNA binding [F]|DNA-directed RNA polymerase activity [F]|transcription [P]|protein dimerization activity [F]	catalytic activity [F]|cellular biosynthetic process [P]|nitrogen compound metabolic process [P]|binding [F]|biosynthetic process [P]|macromolecule biosynthetic process [P]|primary metabolic process [P]|cellular metabolic process [P]|nucleotidyltransferase activity [F]|biological_process [P]|nucleic acid metabolic process [P]|metabolic process [P]|transferase activity, transferring phosphorus-con…
MZ00015556	GRMZM5G887631	832102	GO:0005488|GO:0005618|GO:0009793|GO:0016829	GO:0044425|GO:0044424|GO:0005623|GO:0003824|GO:0005622|GO:0048856|GO:0000003|GO:0016020|GO:0048316|GO:0030076|GO:0048608|GO:0003006|GO:0009791|GO:0034357|GO:0009790|GO:0007275|GO:0008150|GO:0032991|GO:0022414|GO:0044436|GO:0010154|GO:0032501|GO:0003674|GO:0032502|GO:0030312|GO:0005575|GO:0042651|GO:0009579|GO:0043234|GO:0071944|GO:0044464	binding [F]|cell wall [C]|embryo development ending in seed dormancy [P]|lyase activity [F]|	membrane part [C]|intracellular part [C]|cell [C]|catalytic activity [F]|intracellular [C]|anatomical structure development [P]|reproduction [P]|membrane [C]|seed development [P]|light-harvesting complex [C]|reproductive structure development [P]|developmental process involved in reproduction [P]|post-embryonic development [P]|photosynthetic membrane [C]|embryo development [P]|multicellular organ…
MZ00015557	GRMZM2G003318_T01	818114	GO:0005198|GO:0009507	GO:0044424|GO:0005623|GO:0005737|GO:0003674|GO:0005622|GO:0043231|GO:0043229|GO:0043226|GO:0043227|GO:0005575|GO:0044444|GO:0044464|GO:0009536	structural molecule activity [F]|chloroplast [C]	intracellular part [C]|cell [C]|cytoplasm [C]|molecular_function [F]|intracellular [C]|intracellular membrane-bounded organelle [C]|intracellular organelle [C]|organelle [C]|membrane-bounded organelle [C]|cellular_component [C]|cytoplasmic part [C]|cell part [C]|plastid [C]
MZ00015561	GRMZM2G176133_T06	4338965	GO:0003735|GO:0005622|GO:0005840|GO:0006412	GO:0044424|GO:0005623|GO:0044249|GO:0043228|GO:0043229|GO:0019538|GO:0043226|GO:0009058|GO:0044238|GO:0009059|GO:0044237|GO:0044444|GO:0008150|GO:0008152|GO:0032991|GO:0030529|GO:0005737|GO:0005198|GO:0003674|GO:0034645|GO:0005575|GO:0043170|GO:0043232|GO:0044267|GO:0044260|GO:0044464|GO:0010467|GO:0009987	structural constituent of ribosome [F]|intracellular [C]|ribosome [C]|translation [P]	intracellular part [C]|cell [C]|cellular biosynthetic process [P]|non-membrane-bounded organelle [C]|intracellular organelle [C]|protein metabolic process [P]|organelle [C]|biosynthetic process [P]|primary metabolic process [P]|macromolecule biosynthetic process [P]|cellular metabolic process [P]|cytoplasmic part [C]|biological_process [P]|metabolic process [P]|macromolecular complex [C]|ribonucl…
MZ00015608	GRMZM2G125976_T01	4324855	GO:0003700|GO:0005634|GO:0006355|GO:0030528|GO:0043565	GO:0044424|GO:0005623|GO:0050789|GO:0005622|GO:0009889|GO:0031326|GO:0043231|GO:0006807|GO:0043229|GO:0005488|GO:0043226|GO:0050794|GO:0031323|GO:0043227|GO:0032774|GO:0009058|GO:0009059|GO:0008150|GO:0090304|GO:0008152|GO:0051171|GO:0034641|GO:0003674|GO:0003677|GO:0003676|GO:0034645|GO:0006139|GO:0051252|GO:0019219|GO:0005575|GO:0060255|GO:0080090|GO:0019222|GO:0010468|GO:0044464|GO:0010467|GO:…	sequence-specific DNA binding transcription factor activity [F]|nucleus [C]|regulation of transcription, DNA-dependent [P]|transcription regulator activity [F]|sequence-specific DNA binding [F]	intracellular part [C]|cell [C]|regulation of biological process [P]|intracellular [C]|regulation of biosynthetic process [P]|regulation of cellular biosynthetic process [P]|intracellular membrane-bounded organelle [C]|nitrogen compound metabolic process [P]|intracellular organelle [C]|binding [F]|organelle [C]|regulation of cellular process [P]|regulation of cellular metabolic process [P]|membra…
MZ00015638	GRMZM2G151689_T03	4328599	GO:0003676|GO:0003723|GO:0005524|GO:0008152|GO:0008270|GO:0016301	GO:0032555|GO:0001883|GO:0001882|GO:0003824|GO:0032553|GO:0003674|GO:0032559|GO:0030554|GO:0005488|GO:0046872|GO:0043167|GO:0000166|GO:0043169|GO:0046914|GO:0016740|GO:0008150|GO:0035639|GO:0016772|GO:0017076	nucleic acid binding [F]|RNA binding [F]|ATP binding [F]|metabolic process [P]|zinc ion binding [F]|kinase activity [F]	purine ribonucleotide binding [F]|purine nucleoside binding [F]|nucleoside binding [F]|catalytic activity [F]|ribonucleotide binding [F]|molecular_function [F]|adenyl ribonucleotide binding [F]|adenyl nucleotide binding [F]|binding [F]|metal ion binding [F]|ion binding [F]|nucleotide binding [F]|cation binding [F]|transition metal ion binding [F]|transferase activity [F]|biological_process [P]|GO…
MZ00015641, MZ00041932	GRMZM2G345039_T05	825335	GO:0000175|GO:0003723|GO:0006396	GO:0003824|GO:0016796|GO:0004540|GO:0016788|GO:0006807|GO:0005488|GO:0016787|GO:0004532|GO:0044238|GO:0044237|GO:0016070|GO:0008150|GO:0008408|GO:0004527|GO:0090304|GO:0008152|GO:0004518|GO:0016896|GO:0034641|GO:0003674|GO:0003676|GO:0006139|GO:0043170|GO:0044260|GO:0010467|GO:0009987	3'-5'-exoribonuclease activity [F]|RNA binding [F]|RNA processing [P]	catalytic activity [F]|exonuclease activity, active with either ribo- or deoxyribonucleic acids and producing 5'-phosphomonoesters [F]|ribonuclease activity [F]|hydrolase activity, acting on ester bonds [F]|nitrogen compound metabolic process [P]|binding [F]|hydrolase activity [F]|exoribonuclease activity [F]|primary metabolic process [P]|cellular metabolic process [P]|RNA metabolic process [P]|b…
MZ00015673	GRMZM2G061487_T02	4345541	GO:0003677|GO:0003700|GO:0005856|GO:0006355|GO:0007160	GO:0044424|GO:0005623|GO:0005622|GO:0050789|GO:0009889|GO:0031326|GO:0043228|GO:0006807|GO:0043229|GO:0043226|GO:0005488|GO:0050794|GO:0031323|GO:0032774|GO:0009058|GO:0009059|GO:0008150|GO:0090304|GO:0008152|GO:0051171|GO:0031589|GO:0034641|GO:0003674|GO:0003676|GO:0034645|GO:0006139|GO:0051252|GO:0019219|GO:0005575|GO:0060255|GO:0080090|GO:0043232|GO:0019222|GO:0010468|GO:0044464|GO:0010467|GO:…	DNA binding [F]|sequence-specific DNA binding transcription factor activity [F]|cytoskeleton [C]|regulation of transcription, DNA-dependent [P]|cell-matrix adhesion [P]	intracellular part [C]|cell [C]|intracellular [C]|regulation of biological process [P]|regulation of biosynthetic process [P]|regulation of cellular biosynthetic process [P]|non-membrane-bounded organelle [C]|nitrogen compound metabolic process [P]|intracellular organelle [C]|organelle [C]|binding [F]|regulation of cellular process [P]|regulation of cellular metabolic process [P]|RNA biosynthetic…
MZ00015682	GRMZM2G451314_T01	840958	GO:0016831|GO:0019752|GO:0030170|GO:0050825|GO:0050826|GO:0003824|GO:0006520|GO:0009793	GO:0042592|GO:0048856|GO:0000003|GO:0065007|GO:0019842|GO:0048316|GO:0009409|GO:0006807|GO:0042180|GO:0009628|GO:0005488|GO:0048608|GO:0006082|GO:0044238|GO:0044237|GO:0003006|GO:0009791|GO:0009308|GO:0009790|GO:0007275|GO:0008150|GO:0070279|GO:0065008|GO:0008152|GO:0044106|GO:0022414|GO:0010154|GO:0032501|GO:0050824|GO:0016829|GO:0034641|GO:0016830|GO:0048037|GO:0003674|GO:0006950|GO:0032502|GO:…	carboxy-lyase activity [F]|carboxylic acid metabolic process [P]|pyridoxal phosphate binding [F]||ice binding [F]|response to freezing [P]|catalytic activity [F]|cellular amino acid metabolic process [P]|embryo development ending in seed dormancy [P]	homeostatic process [P]|anatomical structure development [P]|reproduction [P]|biological regulation [P]|vitamin binding [F]|seed development [P]|response to cold [P]|nitrogen compound metabolic process [P]|cellular ketone metabolic process [P]|response to abiotic stimulus [P]|binding [F]|reproductive structure development [P]||organic acid metabolic process [P]|primary metabolic process [P]|cellu…
MZ00015687	GRMZM2G170397_T02	824773	GO:0003755|GO:0006457	GO:0016859|GO:0003824|GO:0003674|GO:0019538|GO:0016853|GO:0044238|GO:0044237|GO:0043170|GO:0008150|GO:0044267|GO:0044260|GO:0008152|GO:0009987	peptidyl-prolyl cis-trans isomerase activity [F]|protein folding [P]	cis-trans isomerase activity [F]|catalytic activity [F]|molecular_function [F]|protein metabolic process [P]|isomerase activity [F]|primary metabolic process [P]|cellular metabolic process [P]|macromolecule metabolic process [P]|biological_process [P]|cellular protein metabolic process [P]|cellular macromolecule metabolic process [P]|metabolic process [P]|cellular process [P]
MZ00015739	GRMZM2G014833_T02	541785	GO:0004672|GO:0004674|GO:0005524|GO:0006468|GO:0007165|GO:0007186|GO:0016021	GO:0044425|GO:0003824|GO:0005623|GO:0050789|GO:0016020|GO:0019538|GO:0050794|GO:0005488|GO:0004888|GO:0006796|GO:0004871|GO:0031224|GO:0008150|GO:0006793|GO:0016773|GO:0035639|GO:0016772|GO:0008152|GO:0023052|GO:0017076|GO:0004872|GO:0032555|GO:0001883|GO:0001882|GO:0032553|GO:0003674|GO:0032559|GO:0016301|GO:0000166|GO:0016310|GO:0005575|GO:0044464|GO:0050896|GO:0051716|GO:0009987|GO:0065007|GO:…	protein kinase activity [F]|protein serine/threonine kinase activity [F]||ATP binding [F]|protein amino acid phosphorylation [P]|signal transduction [P]|G-protein coupled receptor protein signaling pathway [P]|integral to membrane [C]	membrane part [C]|catalytic activity [F]|cell [C]|regulation of biological process [P]|membrane [C]|protein metabolic process [P]|regulation of cellular process [P]|binding [F]|transmembrane receptor activity [F]|phosphate metabolic process [P]|signal transducer activity [F]||intrinsic to membrane [C]|biological_process [P]|phosphorus metabolic process [P]|phosphotransferase activity, alcohol gro…
MZ00015759	GRMZM2G008356_T01	4343608	GO:0003677|GO:0005524|GO:0005975|GO:0006355|GO:0008270|GO:0016773	GO:0003824|GO:0050789|GO:0009889|GO:0031326|GO:0006807|GO:0005488|GO:0046872|GO:0050794|GO:0031323|GO:0032774|GO:0009058|GO:0009059|GO:0008150|GO:0035639|GO:0090304|GO:0008152|GO:0016772|GO:0017076|GO:0051171|GO:0001883|GO:0032555|GO:0001882|GO:0034641|GO:0032553|GO:0003674|GO:0032559|GO:0003676|GO:0034645|GO:0006139|GO:0051252|GO:0000166|GO:0019219|GO:0060255|GO:0080090|GO:0019222|GO:0010468|GO:…	DNA binding [F]|ATP binding [F]|carbohydrate metabolic process [P]|regulation of transcription, DNA-dependent [P]|zinc ion binding [F]|phosphotransferase activity, alcohol group as acceptor [F]	catalytic activity [F]|regulation of biological process [P]|regulation of biosynthetic process [P]|regulation of cellular biosynthetic process [P]|nitrogen compound metabolic process [P]|binding [F]|metal ion binding [F]|regulation of cellular process [P]|regulation of cellular metabolic process [P]|RNA biosynthetic process [P]|biosynthetic process [P]|macromolecule biosynthetic process [P]|biolo…
MZ00015765	GRMZM2G082974_T01	4342241	GO:0003723|GO:0003746|GO:0006452|GO:0008612|GO:0043022|GO:0045901|GO:0045905	GO:0009893|GO:0050789|GO:0009889|GO:0008135|GO:0009891|GO:0006575|GO:0031326|GO:0071842|GO:0006807|GO:0071841|GO:0071840|GO:0019538|GO:0031325|GO:0050794|GO:0005488|GO:0031323|GO:0071845|GO:0046516|GO:0006082|GO:0009058|GO:0043624|GO:0006448|GO:0006449|GO:0009059|GO:0008150|GO:0032270|GO:0032268|GO:0008152|GO:0034641|GO:0048522|GO:0003674|GO:0003676|GO:0034645|GO:0071822|GO:0010604|GO:0006415|GO:…	RNA binding [F]|translation elongation factor activity [F]|translational frameshifting [P]|peptidyl-lysine modification to hypusine [P]|ribosome binding [F]|positive regulation of translational elongation [P]|positive regulation of translational termination [P]	positive regulation of metabolic process [P]|regulation of biological process [P]|regulation of biosynthetic process [P]|translation factor activity, nucleic acid binding [F]|positive regulation of biosynthetic process [P]|cellular amino acid derivative metabolic process [P]|regulation of cellular biosynthetic process [P]|cellular component organization at cellular level [P]|nitrogen compound met…
MZ00015851	GRMZM2G061624_T01	824973	GO:0005515|GO:0005634|GO:0006511|GO:0007275|GO:0008270	GO:0044424|GO:0005623|GO:0005622|GO:0044248|GO:0043632|GO:0043231|GO:0006508|GO:0043229|GO:0019538|GO:0046872|GO:0005488|GO:0043226|GO:0043227|GO:0043167|GO:0044238|GO:0044237|GO:0009056|GO:0046914|GO:0009057|GO:0051603|GO:0008150|GO:0008152|GO:0032501|GO:0030163|GO:0003674|GO:0032502|GO:0019941|GO:0043169|GO:0005575|GO:0043170|GO:0044265|GO:0044267|GO:0044260|GO:0044464|GO:0044257|GO:0009987	protein binding [F]|nucleus [C]|ubiquitin-dependent protein catabolic process [P]|multicellular organismal development [P]|zinc ion binding [F]	intracellular part [C]|cell [C]|intracellular [C]|cellular catabolic process [P]|modification-dependent macromolecule catabolic process [P]|intracellular membrane-bounded organelle [C]|proteolysis [P]|intracellular organelle [C]|protein metabolic process [P]|metal ion binding [F]|binding [F]|organelle [C]|membrane-bounded organelle [C]|ion binding [F]|primary metabolic process [P]|cellular metabo…
MZ00015861	GRMZM2G006745_T06	4338484	GO:0003677|GO:0003700|GO:0006355	GO:2000112|GO:0050789|GO:0009889|GO:0065007|GO:0044249|GO:0031326|GO:0006807|GO:0050794|GO:0005488|GO:0031323|GO:0032774|GO:0009058|GO:0009059|GO:0044238|GO:0044237|GO:0016070|GO:0008150|GO:0090304|GO:0008152|GO:0051171|GO:0034641|GO:0003674|GO:0001071|GO:0003676|GO:0034645|GO:0006139|GO:0051252|GO:0019219|GO:0060255|GO:0006350|GO:0006351|GO:0043170|GO:0080090|GO:0019222|GO:0044260|GO:0010468|GO:…	DNA binding [F]|sequence-specific DNA binding transcription factor activity [F]|regulation of transcription, DNA-dependent [P]	regulation of cellular macromolecule biosynthetic process [P]|regulation of biological process [P]|regulation of biosynthetic process [P]|biological regulation [P]|cellular biosynthetic process [P]|regulation of cellular biosynthetic process [P]|nitrogen compound metabolic process [P]|regulation of cellular process [P]|binding [F]|regulation of cellular metabolic process [P]|RNA biosynthetic proc…
MZ00015872, MZ00044791	GRMZM2G080542_T01	839393	GO:0008152|GO:0008168	GO:0003824|GO:0003674|GO:0016740|GO:0008150|GO:0016741	metabolic process [P]|methyltransferase activity [F]	catalytic activity [F]|molecular_function [F]|transferase activity [F]|biological_process [P]|transferase activity, transferring one-carbon groups [F]
MZ00015911	GRMZM2G126682_T01	843941	GO:0006694|GO:0008152|GO:0008168|GO:0008610	GO:0009058|GO:0044238|GO:0003824|GO:0003674|GO:0016740|GO:0008150|GO:0016741|GO:0008202|GO:0006629	steroid biosynthetic process [P]|metabolic process [P]|methyltransferase activity [F]|lipid biosynthetic process [P]	biosynthetic process [P]|primary metabolic process [P]|catalytic activity [F]|molecular_function [F]|transferase activity [F]|biological_process [P]|transferase activity, transferring one-carbon groups [F]|steroid metabolic process [P]|lipid metabolic process [P]
MZ00015913	GRMZM2G102779_T01	100383775	GO:0003743|GO:0006413	GO:0003674|GO:0008135|GO:0003676|GO:0034645|GO:0044249|GO:0019538|GO:0005488|GO:0006412|GO:0009058|GO:0044238|GO:0009059|GO:0044237|GO:0043170|GO:0008150|GO:0044267|GO:0044260|GO:0008152|GO:0003723|GO:0010467|GO:0009987	translation initiation factor activity [F]|translational initiation [P]	molecular_function [F]|translation factor activity, nucleic acid binding [F]|nucleic acid binding [F]|cellular macromolecule biosynthetic process [P]|cellular biosynthetic process [P]|protein metabolic process [P]|binding [F]|translation [P]|biosynthetic process [P]|primary metabolic process [P]|macromolecule biosynthetic process [P]|cellular metabolic process [P]|macromolecule metabolic process …
MZ00015917	GRMZM2G359038_T02	844370	GO:0005471|GO:0005524|GO:0006810|GO:0016021	GO:0044425|GO:0005623|GO:0016020|GO:0030554|GO:0015297|GO:0015300|GO:0005488|GO:0031224|GO:0008150|GO:0051179|GO:0035639|GO:0017076|GO:0032555|GO:0001883|GO:0001882|GO:0032553|GO:0003674|GO:0032559|GO:0022857|GO:0000166|GO:0005575|GO:0022804|GO:0005215|GO:0015291|GO:0044464|GO:0051234	ATP:ADP antiporter activity [F]|ATP binding [F]|transport [P]|integral to membrane [C]	membrane part [C]|cell [C]|membrane [C]|adenyl nucleotide binding [F]|antiporter activity [F]|solute:solute antiporter activity [F]|binding [F]|intrinsic to membrane [C]|biological_process [P]|localization [P]|GO:0035639|purine nucleotide binding [F]|purine ribonucleotide binding [F]|purine nucleoside binding [F]|nucleoside binding [F]|ribonucleotide binding [F]|molecular_function [F]|adenyl ribo…
MZ00015922	GRMZM2G090627_T01		GO:0016020|GO:0055085	GO:0005575|GO:0005623|GO:0008150|GO:0051179|GO:0006810|GO:0044464|GO:0051234|GO:0009987	membrane [C]|transmembrane transport [P]	cellular_component [C]|cell [C]|biological_process [P]|localization [P]|transport [P]|cell part [C]|establishment of localization [P]|cellular process [P]
MZ00015940	GRMZM2G095534_T05	826713	GO:0003746|GO:0005622|GO:0006414	GO:0005623|GO:0003674|GO:0003676|GO:0008135|GO:0034645|GO:0044249|GO:0019538|GO:0005488|GO:0006412|GO:0009058|GO:0044238|GO:0005575|GO:0009059|GO:0044237|GO:0043170|GO:0008150|GO:0044267|GO:0044260|GO:0044464|GO:0008152|GO:0003723|GO:0010467|GO:0009987	translation elongation factor activity [F]|intracellular [C]|translational elongation [P]	cell [C]|molecular_function [F]|nucleic acid binding [F]|translation factor activity, nucleic acid binding [F]|cellular macromolecule biosynthetic process [P]|cellular biosynthetic process [P]|protein metabolic process [P]|binding [F]|translation [P]|biosynthetic process [P]|primary metabolic process [P]|cellular_component [C]|macromolecule biosynthetic process [P]|cellular metabolic process [P]|…
MZ00015992	GRMZM5G868588_T01	834108	GO:0004872|GO:0007275|GO:0008270|GO:0016020	GO:0032501|GO:0005623|GO:0032502|GO:0003674|GO:0060089|GO:0005488|GO:0046872|GO:0043167|GO:0004871|GO:0043169|GO:0005575|GO:0046914|GO:0008150|GO:0044464	receptor activity [F]|multicellular organismal development [P]|zinc ion binding [F]|membrane [C]	multicellular organismal process [P]|cell [C]|developmental process [P]|molecular_function [F]|molecular transducer activity [F]|binding [F]|metal ion binding [F]|ion binding [F]|signal transducer activity [F]|cation binding [F]|cellular_component [C]|transition metal ion binding [F]|biological_process [P]|cell part [C]
MZ00016019	GRMZM2G101494_T01	837298	GO:0003735|GO:0005622|GO:0005761|GO:0005840|GO:0006412	GO:0044424|GO:0005623|GO:0044429|GO:0044249|GO:0043231|GO:0043228|GO:0019538|GO:0043229|GO:0043226|GO:0043227|GO:0044422|GO:0009058|GO:0044238|GO:0009059|GO:0044237|GO:0044444|GO:0008150|GO:0031974|GO:0044446|GO:0070013|GO:0008152|GO:0032991|GO:0030529|GO:0005739|GO:0005737|GO:0005198|GO:0003674|GO:0034645|GO:0000313|GO:0005575|GO:0043170|GO:0043233|GO:0005759|GO:0043232|GO:0044267|GO:0044260|GO:…	structural constituent of ribosome [F]|intracellular [C]|mitochondrial ribosome [C]|ribosome [C]|translation [P]	intracellular part [C]|cell [C]|mitochondrial part [C]|cellular biosynthetic process [P]|intracellular membrane-bounded organelle [C]|non-membrane-bounded organelle [C]|protein metabolic process [P]|intracellular organelle [C]|organelle [C]|membrane-bounded organelle [C]|organelle part [C]|biosynthetic process [P]|primary metabolic process [P]|macromolecule biosynthetic process [P]|cellular metab…
MZ00016025	GRMZM5G872070	820787	GO:0003674|GO:0005886|GO:0008150|GO:0012505	GO:0005575|GO:0005623|GO:0016020|GO:0071944|GO:0044464	molecular_function [F]|plasma membrane [C]|biological_process [P]|endomembrane system [C]	cellular_component [C]|cell [C]|membrane [C]|cell periphery [C]|cell part [C]
MZ00016033	GRMZM2G020150_T01		GO:0003677|GO:0003700|GO:0006355	GO:2000112|GO:0050789|GO:0009889|GO:0065007|GO:0044249|GO:0031326|GO:0006807|GO:0050794|GO:0005488|GO:0031323|GO:0032774|GO:0009058|GO:0009059|GO:0044238|GO:0044237|GO:0016070|GO:0008150|GO:0090304|GO:0008152|GO:0051171|GO:0034641|GO:0003674|GO:0001071|GO:0003676|GO:0034645|GO:0006139|GO:0051252|GO:0019219|GO:0060255|GO:0006350|GO:0006351|GO:0043170|GO:0080090|GO:0019222|GO:0044260|GO:0010468|GO:…	DNA binding [F]|sequence-specific DNA binding transcription factor activity [F]|regulation of transcription, DNA-dependent [P]	regulation of cellular macromolecule biosynthetic process [P]|regulation of biological process [P]|regulation of biosynthetic process [P]|biological regulation [P]|cellular biosynthetic process [P]|regulation of cellular biosynthetic process [P]|nitrogen compound metabolic process [P]|regulation of cellular process [P]|binding [F]|regulation of cellular metabolic process [P]|RNA biosynthetic proc…
MZ00016086	GRMZM2G169201_T02	838506|838498|837783|836197|827685|8155581	GO:0016020|GO:0016491|GO:0055114	GO:0005575|GO:0005623|GO:0003824|GO:0003674|GO:0008150|GO:0044464|GO:0008152	membrane [C]|oxidoreductase activity [F]|oxidation reduction [P]	cellular_component [C]|cell [C]|catalytic activity [F]|molecular_function [F]|biological_process [P]|cell part [C]|metabolic process [P]
MZ00016106	GRMZM2G149257_T01	100192783	GO:0003735|GO:0005622|GO:0005840|GO:0006412	GO:0044424|GO:0005623|GO:0044249|GO:0043228|GO:0043229|GO:0019538|GO:0043226|GO:0009058|GO:0044238|GO:0009059|GO:0044237|GO:0044444|GO:0008150|GO:0008152|GO:0032991|GO:0030529|GO:0005737|GO:0005198|GO:0003674|GO:0034645|GO:0005575|GO:0043170|GO:0043232|GO:0044267|GO:0044260|GO:0044464|GO:0010467|GO:0009987	structural constituent of ribosome [F]|intracellular [C]|ribosome [C]|translation [P]	intracellular part [C]|cell [C]|cellular biosynthetic process [P]|non-membrane-bounded organelle [C]|intracellular organelle [C]|protein metabolic process [P]|organelle [C]|biosynthetic process [P]|primary metabolic process [P]|macromolecule biosynthetic process [P]|cellular metabolic process [P]|cytoplasmic part [C]|biological_process [P]|metabolic process [P]|macromolecular complex [C]|ribonucl…
MZ00016153	GRMZM2G071518_T01	831607	GO:0000226|GO:0000922|GO:0005815	GO:0044424|GO:0005623|GO:0005622|GO:0044430|GO:0071842|GO:0043228|GO:0071841|GO:0071840|GO:0043229|GO:0043226|GO:0044422|GO:0044444|GO:0008150|GO:0006996|GO:0044446|GO:0005737|GO:0005856|GO:0007010|GO:0015630|GO:0007017|GO:0005575|GO:0043232|GO:0044464|GO:0005819|GO:0009987|GO:0016043	microtubule cytoskeleton organization [P]|spindle pole [C]|microtubule organizing center [C]	intracellular part [C]|cell [C]|intracellular [C]|cytoskeletal part [C]|cellular component organization at cellular level [P]|non-membrane-bounded organelle [C]|cellular component organization or biogenesis at cellular level [P]|cellular component organization or biogenesis [P]|intracellular organelle [C]|organelle [C]|organelle part [C]|cytoplasmic part [C]|biological_process [P]|organelle organ…
MZ00016315	GRMZM2G107984	821800	GO:0000373|GO:0003676|GO:0003677|GO:0003723|GO:0004386|GO:0005524|GO:0005618|GO:0005730|GO:0005739|GO:0008026|GO:0009409|GO:0009414|GO:0009651|GO:0043234	GO:0044424|GO:0003824|GO:0005623|GO:0005622|GO:0044428|GO:0043231|GO:0006807|GO:0043228|GO:0043229|GO:0009628|GO:0005488|GO:0043226|GO:0016787|GO:0043227|GO:0044422|GO:0044444|GO:0008150|GO:0044446|GO:0090304|GO:0035639|GO:0008152|GO:0017076|GO:0032555|GO:0001883|GO:0001882|GO:0034641|GO:0005737|GO:0032553|GO:0006950|GO:0003674|GO:0032559|GO:0006139|GO:0016817|GO:0000166|GO:0016818|GO:0005575|GO:…	Group II intron splicing [P]|nucleic acid binding [F]|DNA binding [F]|RNA binding [F]|helicase activity [F]|ATP binding [F]|cell wall [C]|nucleolus [C]|mitochondrion [C]|ATP-dependent helicase activity [F]|response to cold [P]|response to water deprivation [P]|response to salt stress [P]|protein complex [C]	intracellular part [C]|catalytic activity [F]|cell [C]|intracellular [C]|nuclear part [C]|intracellular membrane-bounded organelle [C]|nitrogen compound metabolic process [P]|non-membrane-bounded organelle [C]|intracellular organelle [C]|response to abiotic stimulus [P]|binding [F]|organelle [C]|hydrolase activity [F]|membrane-bounded organelle [C]|organelle part [C]|cytoplasmic part [C]|biologic…
MZ00016349	GRMZM2G073123_T01	819655	GO:0006614|GO:0008312|GO:0048500	GO:0034613|GO:0044424|GO:0051649|GO:0005623|GO:0005622|GO:0006810|GO:0005488|GO:0044444|GO:0008150|GO:0070972|GO:0051179|GO:0033036|GO:0032991|GO:0030529|GO:0045047|GO:0045184|GO:0005737|GO:0006605|GO:0003674|GO:0003676|GO:0015031|GO:0008104|GO:0046907|GO:0005575|GO:0006613|GO:0044464|GO:0070727|GO:0006612|GO:0051234|GO:0006886|GO:0033365|GO:0051641|GO:0003723|GO:0009987	SRP-dependent cotranslational protein targeting to membrane [P]|7S RNA binding [F]|signal recognition particle [C]	cellular protein localization [P]|intracellular part [C]|establishment of localization in cell [P]|cell [C]|intracellular [C]|transport [P]|binding [F]|cytoplasmic part [C]|biological_process [P]|protein localization in endoplasmic reticulum [P]|localization [P]|macromolecule localization [P]|macromolecular complex [C]|ribonucleoprotein complex [C]|protein targeting to ER [P]|establishment of pro…
MZ00016377	GRMZM2G068476_T01	4352041	GO:0003676|GO:0003723|GO:0005634|GO:0008270	GO:0044424|GO:0005623|GO:0005622|GO:0003674|GO:0043231|GO:0043229|GO:0005488|GO:0046872|GO:0043226|GO:0043227|GO:0043167|GO:0043169|GO:0005575|GO:0046914|GO:0044464	nucleic acid binding [F]|RNA binding [F]|nucleus [C]|zinc ion binding [F]	intracellular part [C]|cell [C]|intracellular [C]|molecular_function [F]|intracellular membrane-bounded organelle [C]|intracellular organelle [C]|binding [F]|metal ion binding [F]|organelle [C]|membrane-bounded organelle [C]|ion binding [F]|cation binding [F]|cellular_component [C]|transition metal ion binding [F]|cell part [C]
MZ00016450, MZ00037298	GRMZM2G076239_T05	827563	GO:0009228|GO:0010181|GO:0016491|GO:0055114	GO:0003824|GO:0019438|GO:0044249|GO:0042723|GO:0006807|GO:0005488|GO:0042724|GO:0009058|GO:0044237|GO:0006725|GO:0008150|GO:0006790|GO:0008152|GO:0034641|GO:0048037|GO:0003674|GO:0044281|GO:0006772|GO:0044283|GO:0046483|GO:0009110|GO:0042364|GO:0044272|GO:0000166|GO:0044271|GO:0018130|GO:0006767|GO:0006766|GO:0009987|GO:0050662	thiamin biosynthetic process [P]|FMN binding	[F]|oxidoreductase activity [F]|oxidation reduction [P]
MZ00016453	GRMZM2G051917	820777	GO:0005886|GO:0008150	GO:0005575|GO:0005623|GO:0016020|GO:0044464|GO:0071944	plasma membrane [C]|biological_process [P]	cellular_component [C]|cell [C]|membrane [C]|cell part [C]|cell periphery [C]
MZ00016474, MZ00043138	GRMZM2G089944	829910	GO:0004328|GO:0005575|GO:0005773|GO:0008152|GO:0016811	GO:0044424|GO:0005623|GO:0005737|GO:0003824|GO:0003674|GO:0005622|GO:0043231|GO:0043229|GO:0043226|GO:0016787|GO:0043227|GO:0044444|GO:0008150|GO:0016810|GO:0044464	formamidase activity [F]|cellular_component [C]|vacuole [C]|metabolic process [P]|hydrolase activity, acting on carbon-nitrogen (but not peptide) bonds, in linear amides [F]	intracellular part [C]|cell [C]|cytoplasm [C]|catalytic activity [F]|molecular_function [F]|intracellular [C]|intracellular membrane-bounded organelle [C]|intracellular organelle [C]|organelle [C]|hydrolase activity [F]|membrane-bounded organelle [C]|cytoplasmic part [C]|biological_process [P]|hydrolase activity, acting on carbon-nitrogen (but not peptide) bonds [F]|cell part [C]
MZ00016501	GRMZM2G165418_T04	838348	GO:0000159|GO:0007165|GO:0008601	GO:0044424|GO:0005623|GO:0003674|GO:0005622|GO:0050789|GO:0065007|GO:0019208|GO:0050794|GO:0030234|GO:0005575|GO:0019888|GO:0008150|GO:0043234|GO:0008287|GO:0044464|GO:0032991|GO:0051716|GO:0050896|GO:0023052|GO:0009987	protein phosphatase type 2A complex [C]|signal transduction [P]|protein phosphatase type 2A regulator activity [F]	intracellular part [C]|cell [C]|molecular_function [F]|intracellular [C]|regulation of biological process [P]|biological regulation [P]|phosphatase regulator activity [F]|regulation of cellular process [P]|enzyme regulator activity [F]|cellular_component [C]|protein phosphatase regulator activity [F]|biological_process [P]|protein complex [C]|protein serine/threonine phosphatase complex [C]|cell …
MZ00016516	GRMZM2G166706_T02	819012	GO:0003735|GO:0005622|GO:0005840|GO:0006412	GO:0044424|GO:0005623|GO:0044249|GO:0043228|GO:0043229|GO:0019538|GO:0043226|GO:0009058|GO:0044238|GO:0009059|GO:0044237|GO:0044444|GO:0008150|GO:0008152|GO:0032991|GO:0030529|GO:0005737|GO:0005198|GO:0003674|GO:0034645|GO:0005575|GO:0043170|GO:0043232|GO:0044267|GO:0044260|GO:0044464|GO:0010467|GO:0009987	structural constituent of ribosome [F]|intracellular [C]|ribosome [C]|translation [P]	intracellular part [C]|cell [C]|cellular biosynthetic process [P]|non-membrane-bounded organelle [C]|intracellular organelle [C]|protein metabolic process [P]|organelle [C]|biosynthetic process [P]|primary metabolic process [P]|macromolecule biosynthetic process [P]|cellular metabolic process [P]|cytoplasmic part [C]|biological_process [P]|metabolic process [P]|macromolecular complex [C]|ribonucl…
MZ00016630	GRMZM2G076885_T01	838046	GO:0004073|GO:0005737|GO:0006520|GO:0008652|GO:0009086|GO:0009088|GO:0016620|GO:0046983|GO:0050661|GO:0051287|GO:0055114	GO:0044424|GO:0003824|GO:0005623|GO:0005622|GO:0044249|GO:0046394|GO:0006807|GO:0042180|GO:0005488|GO:0006566|GO:0009058|GO:0006082|GO:0044238|GO:0044237|GO:0009309|GO:0009308|GO:0008150|GO:0009066|GO:0009067|GO:0006790|GO:0008152|GO:0044106|GO:0016053|GO:0034641|GO:0003674|GO:0048037|GO:0019752|GO:0044281|GO:0000096|GO:0044283|GO:0016903|GO:0000097|GO:0016491|GO:0044272|GO:0000166|GO:0043436|GO:…	aspartate-semialdehyde dehydrogenase activity [F]|cytoplasm [C]|cellular amino acid metabolic process [P]|cellular amino acid biosynthetic process [P]|methionine biosynthetic process [P]|threonine biosynthetic process [P]|oxidoreductase activity, acting on the aldehyde or oxo group of donors, NAD or NADP as acceptor [F]|protein dimerization activity [F]|NADP or NADPH binding [F]|NAD or NADH bindi…	intracellular part [C]|catalytic activity [F]|cell [C]|intracellular [C]|cellular biosynthetic process [P]|carboxylic acid biosynthetic process [P]|nitrogen compound metabolic process [P]|cellular ketone metabolic process [P]|binding [F]|threonine metabolic process [P]|biosynthetic process [P]|organic acid metabolic process [P]|primary metabolic process [P]|cellular metabolic process [P]|amine bi…
MZ00016643	GRMZM2G171478_T01	100193307	GO:0005622|GO:0008270	GO:0043169|GO:0005575|GO:0005623|GO:0003674|GO:0046914|GO:0044464|GO:0005488|GO:0046872|GO:0043167	intracellular [C]|zinc ion binding [F]	cation binding [F]|cellular_component [C]|cell [C]|molecular_function [F]|transition metal ion binding [F]|cell part [C]|binding [F]|metal ion binding [F]|ion binding [F]
MZ00016645, MZ00042122	GRMZM5G898314_T02	541932	GO:0005622|GO:0008270	GO:0043169|GO:0005575|GO:0005623|GO:0003674|GO:0046914|GO:0044464|GO:0005488|GO:0046872|GO:0043167	intracellular [C]|zinc ion binding [F]	cation binding [F]|cellular_component [C]|cell [C]|molecular_function [F]|transition metal ion binding [F]|cell part [C]|binding [F]|metal ion binding [F]|ion binding [F]
MZ00016657	GRMZM2G176546_T01	832820	GO:0001676|GO:0004467|GO:0005515|GO:0005777|GO:0009651|GO:0010193|GO:0016020	GO:0044255|GO:0044424|GO:0003824|GO:0005623|GO:0005622|GO:0006629|GO:0043231|GO:0042180|GO:0006631|GO:0043229|GO:0043226|GO:0009628|GO:0005488|GO:0043227|GO:0006082|GO:0044238|GO:0044237|GO:0044444|GO:0008150|GO:0032787|GO:0008152|GO:0042221|GO:0005737|GO:0006950|GO:0003674|GO:0019752|GO:0044281|GO:0043436|GO:0042579|GO:0005575|GO:0016874|GO:0016877|GO:0015645|GO:0044464|GO:0050896|GO:0006970|GO:…	long-chain fatty acid metabolic process [P]|long-chain fatty acid-CoA ligase activity [F]|protein binding [F]|peroxisome [C]|response to salt stress [P]|response to ozone [P]|membrane [C]	cellular lipid metabolic process [P]|intracellular part [C]|catalytic activity [F]|cell [C]|intracellular [C]|lipid metabolic process [P]|intracellular membrane-bounded organelle [C]|cellular ketone metabolic process [P]|fatty acid metabolic process [P]|intracellular organelle [C]|organelle [C]|response to abiotic stimulus [P]|binding [F]|membrane-bounded organelle [C]|organic acid metabolic proc…
MZ00016729	GRMZM2G017671_T03	820930	GO:0000166|GO:0004812|GO:0004821|GO:0005524|GO:0005737|GO:0006412|GO:0006418|GO:0006427	GO:0044424|GO:0005623|GO:0003824|GO:0005622|GO:0006807|GO:0019538|GO:0005488|GO:0009058|GO:0006082|GO:0009059|GO:0034660|GO:0008150|GO:0035639|GO:0090304|GO:0008152|GO:0017076|GO:0032555|GO:0001883|GO:0001882|GO:0032553|GO:0034641|GO:0003674|GO:0032559|GO:0034645|GO:0006139|GO:0005575|GO:0044464|GO:0010467|GO:0009987|GO:0006399|GO:0043039|GO:0043038|GO:0030554|GO:0044249|GO:0042180|GO:0044238|GO:…	nucleotide binding [F]|aminoacyl-tRNA ligase activity [F]|histidine-tRNA ligase activity [F]|ATP binding [F]|cytoplasm [C]|translation [P]|tRNA aminoacylation for protein translation [P]|histidyl-tRNA aminoacylation [P]	intracellular part [C]|cell [C]|catalytic activity [F]|intracellular [C]|nitrogen compound metabolic process [P]|protein metabolic process [P]|binding [F]|biosynthetic process [P]|organic acid metabolic process [P]|macromolecule biosynthetic process [P]|ncRNA metabolic process [P]|biological_process [P]|GO:0035639|nucleic acid metabolic process [P]|metabolic process [P]|purine nucleotide binding …
MZ00016740, MZ00042145	GRMZM2G122290_T01	818871	GO:0003723|GO:0003735|GO:0006396|GO:0006412|GO:0015934	GO:0044424|GO:0005623|GO:0005622|GO:0044249|GO:0006807|GO:0043228|GO:0043229|GO:0019538|GO:0043226|GO:0005488|GO:0044422|GO:0009058|GO:0044238|GO:0005840|GO:0009059|GO:0044237|GO:0016070|GO:0044444|GO:0008150|GO:0044446|GO:0090304|GO:0008152|GO:0032991|GO:0030529|GO:0034641|GO:0005737|GO:0005198|GO:0003674|GO:0003676|GO:0034645|GO:0006139|GO:0005575|GO:0043170|GO:0043232|GO:0044267|GO:0044260|GO:…	RNA binding [F]|structural constituent of ribosome [F]|RNA processing [P]|translation [P]|large ribosomal subunit [C]	intracellular part [C]|cell [C]|intracellular [C]|cellular biosynthetic process [P]|nitrogen compound metabolic process [P]|non-membrane-bounded organelle [C]|intracellular organelle [C]|protein metabolic process [P]|organelle [C]|binding [F]|organelle part [C]|biosynthetic process [P]|primary metabolic process [P]|ribosome [C]|macromolecule biosynthetic process [P]|cellular metabolic process [P]…
MZ00016846, MZ00036541, MZ00036999, MZ00056371	GRMZM2G124963_T02	843835|843584|843565|838303|838301|837783|836124|834351|827413|834314|824288|824217|824198|820655|820643|8155581|8079194|8063302|4348529|4348525|4347138|100381848	GO:0009058|GO:0016769|GO:0016847|GO:0030170|GO:0001666|GO:0004021|GO:0005507|GO:0005524|GO:0005739|GO:0006096|GO:0009507|GO:0019272|GO:0019481|GO:0046686	GO:0044424|GO:0005623|GO:0003824|GO:0005622|GO:0009079|GO:0009078|GO:0046394|GO:0046395|GO:0010038|GO:0043231|GO:0006807|GO:0009080|GO:0043229|GO:0005488|GO:0046872|GO:0010035|GO:0043226|GO:0005975|GO:0043227|GO:0006082|GO:0008652|GO:0009056|GO:0044444|GO:0009063|GO:0008150|GO:0006090|GO:0006091|GO:0035639|GO:0070279|GO:0032787|GO:0008152|GO:0017076|GO:0016053|GO:0001883|GO:0032555|GO:0016052|GO:…	biosynthetic process [P]|transferase activity, transferring nitrogenous groups [F]|1-aminocyclopropane-1-carboxylate synthase activity [F]|pyridoxal phosphate binding [F]|response to hypoxia [P]|L-alanine:2-oxoglutarate aminotransferase activity [F]|copper ion binding [F]|ATP binding [F]|mitochondrion [C]|glycolysis [P]|chloroplast [C]|L-alanine biosynthetic process from pyruvate [P]|L-alanine ca…	intracellular part [C]|cell [C]|catalytic activity [F]|intracellular [C]|pyruvate family amino acid biosynthetic process [P]|pyruvate family amino acid metabolic process [P]|carboxylic acid biosynthetic process [P]|carboxylic acid catabolic process [P]|response to metal ion [P]|intracellular membrane-bounded organelle [C]|nitrogen compound metabolic process [P]|pyruvate family amino acid cataboli…
MZ00016901	GRMZM5G856417_T01		GO:0003677|GO:0005634	GO:0044424|GO:0005623|GO:0003674|GO:0005622|GO:0003676|GO:0043231|GO:0043229|GO:0005488|GO:0043226|GO:0043227|GO:0005575|GO:0044464	DNA binding [F]|nucleus [C]	intracellular part [C]|cell [C]|molecular_function [F]|intracellular [C]|nucleic acid binding [F]|intracellular membrane-bounded organelle [C]|intracellular organelle [C]|binding [F]|organelle [C]|membrane-bounded organelle [C]|cellular_component [C]|cell part [C]
MZ00016904	GRMZM2G121123	819181	GO:0003743|GO:0006413|GO:0006446	GO:2000112|GO:0050789|GO:0009889|GO:0065007|GO:0008135|GO:0044249|GO:0031326|GO:0019538|GO:0050794|GO:0005488|GO:0031323|GO:0009058|GO:0044238|GO:0009059|GO:0044237|GO:0008150|GO:0032268|GO:0008152|GO:0003674|GO:0003676|GO:0034645|GO:0006412|GO:0051246|GO:0060255|GO:0006417|GO:0043170|GO:0080090|GO:0019222|GO:0044267|GO:0010608|GO:0044260|GO:0010468|GO:0010467|GO:0003723|GO:0009987|GO:0010556	translation initiation factor activity [F]|translational initiation [P]|regulation of translational initiation [P]	regulation of cellular macromolecule biosynthetic process [P]|regulation of biological process [P]|regulation of biosynthetic process [P]|biological regulation [P]|translation factor activity, nucleic acid binding [F]|cellular biosynthetic process [P]|regulation of cellular biosynthetic process [P]|protein metabolic process [P]|regulation of cellular process [P]|binding [F]|regulation of cellular…
MZ00016944	GRMZM5G826838_T01	831599	GO:0004351|GO:0006536|GO:0016831|GO:0019752|GO:0030170	GO:0016829|GO:0034641|GO:0003824|GO:0016830|GO:0003674|GO:0048037|GO:0044281|GO:0019842|GO:0006807|GO:0042180|GO:0005488|GO:0043436|GO:0006082|GO:0044238|GO:0044237|GO:0009308|GO:0008150|GO:0009064|GO:0070279|GO:0008152|GO:0006520|GO:0044106|GO:0009987	glutamate decarboxylase activity [F]|glutamate metabolic process [P]|carboxy-lyase activity [F]|carboxylic acid metabolic process [P]|pyridoxal phosphate binding [F]	lyase activity [F]|cellular nitrogen compound metabolic process [P]|catalytic activity [F]|carbon-carbon lyase activity [F]|molecular_function [F]|cofactor binding [F]|small molecule metabolic process [P]|vitamin binding [F]|nitrogen compound metabolic process [P]|cellular ketone metabolic process [P]|binding [F]|oxoacid metabolic process [P]|organic acid metabolic process [P]|primary metabolic p…
MZ00016946	GRMZM2G485620_T01	834331	GO:0016021	GO:0044425|GO:0005575|GO:0005623|GO:0016020|GO:0031224|GO:0044464	integral to membrane [C]	membrane part [C]|cellular_component [C]|cell [C]|membrane [C]|intrinsic to membrane [C]|cell part [C]
MZ00016973	GRMZM2G102946_T04	542758	GO:0003924|GO:0005515|GO:0005525|GO:0005622|GO:0006886|GO:0006913|GO:0007165|GO:0007264|GO:0015031	GO:0034613|GO:0003824|GO:0051649|GO:0005623|GO:0050789|GO:0065007|GO:0006810|GO:0019001|GO:0005488|GO:0050794|GO:0016787|GO:0016462|GO:0008150|GO:0033036|GO:0051179|GO:0035556|GO:0035639|GO:0051169|GO:0023052|GO:0017076|GO:0032555|GO:0032553|GO:0045184|GO:0003674|GO:0008104|GO:0016817|GO:0000166|GO:0046907|GO:0016818|GO:0005575|GO:0044464|GO:0070727|GO:0032561|GO:0017111|GO:0051716|GO:0050896|GO:…	GTPase activity [F]|protein binding [F]|GTP binding [F]|intracellular [C]|intracellular protein transport [P]|nucleocytoplasmic transport [P]|signal transduction [P]|small GTPase mediated signal transduction [P]|protein transport [P]	cellular protein localization [P]|catalytic activity [F]|establishment of localization in cell [P]|cell [C]|regulation of biological process [P]|biological regulation [P]|transport [P]|guanyl nucleotide binding [F]|binding [F]|regulation of cellular process [P]|hydrolase activity [F]|pyrophosphatase activity [F]|biological_process [P]|macromolecule localization [P]|localization [P]|intracellular …
MZ00017036	GRMZM2G018417_T08	835853	GO:0005741|GO:0006820|GO:0008308|GO:0055085	GO:0044424|GO:0005623|GO:0005622|GO:0016020|GO:0044429|GO:0006811|GO:0006810|GO:0043231|GO:0022891|GO:0043229|GO:0043226|GO:0022892|GO:0043227|GO:0005216|GO:0044422|GO:0031090|GO:0031968|GO:0022836|GO:0005244|GO:0022838|GO:0022832|GO:0044444|GO:0008150|GO:0051179|GO:0044446|GO:0031975|GO:0019867|GO:0005739|GO:0005737|GO:0003674|GO:0005253|GO:0005740|GO:0022857|GO:0031967|GO:0015267|GO:0031966|GO:…	mitochondrial outer membrane [C]|anion transport [P]|voltage-gated anion channel activity [F]|transmembrane transport [P]	intracellular part [C]|cell [C]|intracellular [C]|membrane [C]|mitochondrial part [C]|ion transport [P]|transport [P]|intracellular membrane-bounded organelle [C]|substrate-specific transmembrane transporter activity [F]|intracellular organelle [C]|organelle [C]|substrate-specific transporter activity [F]|membrane-bounded organelle [C]|ion channel activity [F]|organelle part [C]|organelle membran…
MZ00017059	GRMZM2G392798_T01	831309	GO:0000175|GO:0003723|GO:0006396	GO:0003824|GO:0016796|GO:0004540|GO:0016788|GO:0006807|GO:0005488|GO:0016787|GO:0004532|GO:0044238|GO:0044237|GO:0016070|GO:0008150|GO:0008408|GO:0004527|GO:0090304|GO:0008152|GO:0004518|GO:0016896|GO:0034641|GO:0003674|GO:0003676|GO:0006139|GO:0043170|GO:0044260|GO:0010467|GO:0009987	3'-5'-exoribonuclease activity [F]|RNA binding [F]|RNA processing [P]	catalytic activity [F]|exonuclease activity, active with either ribo- or deoxyribonucleic acids and producing 5'-phosphomonoesters [F]|ribonuclease activity [F]|hydrolase activity, acting on ester bonds [F]|nitrogen compound metabolic process [P]|binding [F]|hydrolase activity [F]|exoribonuclease activity [F]|primary metabolic process [P]|cellular metabolic process [P]|RNA metabolic process [P]|b…
MZ00017136	GRMZM2G171122_T01	831943	GO:0003674|GO:0005575|GO:0005739|GO:0008150	GO:0044424|GO:0005623|GO:0005737|GO:0005622|GO:0044444|GO:0043231|GO:0044464|GO:0043229|GO:0043226|GO:0043227	molecular_function [F]|cellular_component [C]|mitochondrion [C]|biological_process [P]	intracellular part [C]|cell [C]|cytoplasm [C]|intracellular [C]|cytoplasmic part [C]|intracellular membrane-bounded organelle [C]|cell part [C]|intracellular organelle [C]|organelle [C]|membrane-bounded organelle [C]
MZ00017169	GRMZM2G379005_T05	100280196	GO:0003700|GO:0006355|GO:0008270|GO:0043565	GO:2000112|GO:0050789|GO:0009889|GO:0065007|GO:0044249|GO:0031326|GO:0006807|GO:0050794|GO:0046872|GO:0005488|GO:0043167|GO:0031323|GO:0032774|GO:0009058|GO:0009059|GO:0044238|GO:0044237|GO:0046914|GO:0016070|GO:0008150|GO:0090304|GO:0008152|GO:0051171|GO:0034641|GO:0003674|GO:0003677|GO:0003676|GO:0001071|GO:0034645|GO:0006139|GO:0051252|GO:0019219|GO:0043169|GO:0060255|GO:0006350|GO:0043170|GO:…	sequence-specific DNA binding transcription factor activity [F]|regulation of transcription, DNA-dependent [P]|zinc ion binding [F]|sequence-specific DNA binding [F]	regulation of cellular macromolecule biosynthetic process [P]|regulation of biological process [P]|regulation of biosynthetic process [P]|biological regulation [P]|cellular biosynthetic process [P]|regulation of cellular biosynthetic process [P]|nitrogen compound metabolic process [P]|regulation of cellular process [P]|metal ion binding [F]|binding [F]|ion binding [F]|regulation of cellular metab…
MZ00017170	AC209858.4_FG002	821708	GO:0000166|GO:0005730|GO:0005834	GO:0044425|GO:0044424|GO:0005623|GO:0016020|GO:0005622|GO:0044428|GO:0043231|GO:0043228|GO:0043229|GO:0005488|GO:0043226|GO:0043227|GO:0005634|GO:0044422|GO:0031974|GO:0044446|GO:0070013|GO:0032991|GO:0031981|GO:0044459|GO:0003674|GO:0005575|GO:0043233|GO:0043232|GO:0043234|GO:0071944|GO:0044464|GO:0019897|GO:0005886|GO:0019898	nucleotide binding [F]|nucleolus [C]|heterotrimeric G-protein complex [C]	membrane part [C]|intracellular part [C]|cell [C]|membrane [C]|intracellular [C]|nuclear part [C]|intracellular membrane-bounded organelle [C]|non-membrane-bounded organelle [C]|intracellular organelle [C]|binding [F]|organelle [C]|membrane-bounded organelle [C]|nucleus [C]|organelle part [C]|membrane-enclosed lumen [C]|intracellular organelle part [C]|intracellular organelle lumen [C]|macromolec…
MZ00017183	GRMZM2G097898_T01	824368	GO:0003677|GO:0003707|GO:0003824|GO:0005496|GO:0005634|GO:0006355|GO:0008409	GO:0044424|GO:0005623|GO:0005622|GO:0050789|GO:0009889|GO:0031326|GO:0043231|GO:0016788|GO:0006807|GO:0043229|GO:0005488|GO:0043226|GO:0050794|GO:0043227|GO:0031323|GO:0016787|GO:0032774|GO:0009058|GO:0004871|GO:0009059|GO:0008150|GO:0004527|GO:0004879|GO:0090304|GO:0008152|GO:0004518|GO:0051171|GO:0004872|GO:0034641|GO:0003674|GO:0008289|GO:0003676|GO:0034645|GO:0006139|GO:0051252|GO:0019219|GO:…	DNA binding [F]|steroid hormone receptor activity [F]|catalytic activity [F]|steroid binding [F]|nucleus [C]|regulation of transcription, DNA-dependent [P]|5'-3' exonuclease activity [F]	intracellular part [C]|cell [C]|intracellular [C]|regulation of biological process [P]|regulation of biosynthetic process [P]|regulation of cellular biosynthetic process [P]|intracellular membrane-bounded organelle [C]|hydrolase activity, acting on ester bonds [F]|nitrogen compound metabolic process [P]|intracellular organelle [C]|binding [F]|organelle [C]|regulation of cellular process [P]|membr…
MZ00017195	GRMZM2G120876	821538	GO:0005739|GO:0005741|GO:0005742|GO:0005743|GO:0005886|GO:0006626|GO:0006820|GO:0008308|GO:0015450|GO:0055085	GO:0044425|GO:0044424|GO:0005623|GO:0016020|GO:0005622|GO:0044429|GO:0006811|GO:0006810|GO:0071842|GO:0043231|GO:0071841|GO:0071840|GO:0043229|GO:0043226|GO:0043227|GO:0044422|GO:0005216|GO:0022836|GO:0031090|GO:0022838|GO:0005244|GO:0044444|GO:0015405|GO:0022832|GO:0008150|GO:0033036|GO:0051179|GO:0044446|GO:0015399|GO:0005737|GO:0008565|GO:0003674|GO:0017038|GO:0005740|GO:0006839|GO:0044455|GO:…	mitochondrion [C]|mitochondrial outer membrane [C]|mitochondrial outer membrane translocase complex [C]|mitochondrial inner membrane [C]|plasma membrane [C]|protein targeting to mitochondrion [P]|anion transport [P]|voltage-gated anion channel activity [F]|P-P-bond-hydrolysis-driven protein transmembrane transporter activity [F]|transmembrane transport [P]	membrane part [C]|intracellular part [C]|cell [C]|membrane [C]|intracellular [C]|mitochondrial part [C]|ion transport [P]|transport [P]|cellular component organization at cellular level [P]|intracellular membrane-bounded organelle [C]|cellular component organization or biogenesis at cellular level [P]|cellular component organization or biogenesis [P]|intracellular organelle [C]|organelle [C]|memb…
MZ00017260	GRMZM2G002578_T03	4325321	GO:0006457|GO:0031072|GO:0051082	GO:0003674|GO:0019538|GO:0005488|GO:0044238|GO:0044237|GO:0043170|GO:0008150|GO:0044267|GO:0005515|GO:0044260|GO:0008152|GO:0009987	protein folding [P]|heat shock protein binding [F]|unfolded protein binding [F]	molecular_function [F]|protein metabolic process [P]|binding [F]|primary metabolic process [P]|cellular metabolic process [P]|macromolecule metabolic process [P]|biological_process [P]|cellular protein metabolic process [P]|protein binding [F]|cellular macromolecule metabolic process [P]|metabolic process [P]|cellular process [P]
MZ00017339	GRMZM2G440916_T02	831449	GO:0000166|GO:0005524|GO:0005694|GO:0017111	GO:0044424|GO:0005623|GO:0003824|GO:0005622|GO:0030554|GO:0043228|GO:0043229|GO:0043226|GO:0005488|GO:0016787|GO:0016462|GO:0035639|GO:0017076|GO:0032555|GO:0001883|GO:0001882|GO:0032553|GO:0003674|GO:0032559|GO:0016817|GO:0016818|GO:0005575|GO:0043232|GO:0044464	nucleotide binding [F]|ATP binding [F]|chromosome [C]|nucleoside-triphosphatase activity [F]	intracellular part [C]|cell [C]|catalytic activity [F]|intracellular [C]|adenyl nucleotide binding [F]|non-membrane-bounded organelle [C]|intracellular organelle [C]|organelle [C]|binding [F]|hydrolase activity [F]|pyrophosphatase activity [F]|GO:0035639|purine nucleotide binding [F]|purine ribonucleotide binding [F]|purine nucleoside binding [F]|nucleoside binding [F]|ribonucleotide binding [F]|…
MZ00017356	GRMZM2G028665_T04	100280101	GO:0003677|GO:0004518|GO:0006289	GO:0003824|GO:0006259|GO:0016788|GO:0006807|GO:0005488|GO:0016787|GO:0044238|GO:0044237|GO:0008150|GO:0090304|GO:0008152|GO:0034641|GO:0003674|GO:0006950|GO:0003676|GO:0006139|GO:0033554|GO:0006281|GO:0043170|GO:0044260|GO:0006974|GO:0051716|GO:0050896|GO:0009987	DNA binding [F]|nuclease activity [F]|nucleotide-excision repair [P]	catalytic activity [F]|DNA metabolic process [P]|hydrolase activity, acting on ester bonds [F]|nitrogen compound metabolic process [P]|binding [F]|hydrolase activity [F]|primary metabolic process [P]|cellular metabolic process [P]|biological_process [P]|nucleic acid metabolic process [P]|metabolic process [P]|cellular nitrogen compound metabolic process [P]|molecular_function [F]|response to stre…
MZ00017371	GRMZM2G073401_T01	838063	GO:0005524|GO:0005737|GO:0006457	GO:0044424|GO:0005623|GO:0005622|GO:0030554|GO:0019538|GO:0005488|GO:0044238|GO:0044237|GO:0008150|GO:0035639|GO:0008152|GO:0017076|GO:0001883|GO:0032555|GO:0001882|GO:0032553|GO:0003674|GO:0032559|GO:0000166|GO:0005575|GO:0043170|GO:0044267|GO:0044260|GO:0044464|GO:0009987	ATP binding [F]|cytoplasm [C]|protein folding [P]	intracellular part [C]|cell [C]|intracellular [C]|adenyl nucleotide binding [F]|protein metabolic process [P]|binding [F]|primary metabolic process [P]|cellular metabolic process [P]|biological_process [P]|GO:0035639|metabolic process [P]|purine nucleotide binding [F]|purine nucleoside binding [F]|purine ribonucleotide binding [F]|nucleoside binding [F]|ribonucleotide binding [F]|molecular_functi…
MZ00017426	AC205677.3_FGT001	824714	GO:0005488|GO:0005515|GO:0006886|GO:0016192|GO:0030117|GO:0006897|GO:0008565|GO:0015031	GO:0034613|GO:0044425|GO:0044424|GO:0005623|GO:0051649|GO:0005622|GO:0010324|GO:0016020|GO:0006810|GO:0071840|GO:0022892|GO:0061024|GO:0044444|GO:0008150|GO:0033036|GO:0051179|GO:0032991|GO:0045184|GO:0005737|GO:0003674|GO:0008104|GO:0046907|GO:0005575|GO:0005215|GO:0043234|GO:0016044|GO:0044464|GO:0070727|GO:0051234|GO:0051641|GO:0016043|GO:0009987|GO:0048475	binding [F]|protein binding [F]|intracellular protein transport [P]|vesicle-mediated transport [P]|membrane coat [C]|endocytosis [P]|protein transporter activity [F]|protein transport [P]	cellular protein localization [P]|membrane part [C]|intracellular part [C]|cell [C]|establishment of localization in cell [P]|intracellular [C]|membrane invagination [P]|membrane [C]|transport [P]|cellular component organization or biogenesis [P]|substrate-specific transporter activity [F]|membrane organization [P]|cytoplasmic part [C]|biological_process [P]|macromolecule localization [P]|localiz…
MZ00017460	GRMZM2G116885_T01	834940	GO:0004861|GO:0005634|GO:0007050	GO:0044424|GO:0005623|GO:0005622|GO:0050789|GO:0065007|GO:0007049|GO:0043231|GO:0043229|GO:0050794|GO:0043226|GO:0043227|GO:0022402|GO:0030234|GO:0008150|GO:0016538|GO:0045786|GO:0030291|GO:0003674|GO:0048523|GO:0019207|GO:0019210|GO:0019887|GO:0048519|GO:0005575|GO:0004857|GO:0051726|GO:0004860|GO:0044464|GO:0009987	cyclin-dependent protein kinase inhibitor activity [F]|nucleus [C]|cell cycle arrest [P]	intracellular part [C]|cell [C]|intracellular [C]|regulation of biological process [P]|biological regulation [P]|cell cycle [P]|intracellular membrane-bounded organelle [C]|intracellular organelle [C]|regulation of cellular process [P]|organelle [C]|membrane-bounded organelle [C]|cell cycle process [P]|enzyme regulator activity [F]|biological_process [P]|cyclin-dependent protein kinase regulator …
MZ00017481	GRMZM2G001457_T02	823721	GO:0004672|GO:0004674|GO:0004871|GO:0005524|GO:0006355|GO:0006468|GO:0007165	GO:0003824|GO:0050789|GO:0009889|GO:0031326|GO:0006807|GO:0019538|GO:0005488|GO:0050794|GO:0031323|GO:0032774|GO:0009058|GO:0006796|GO:0009059|GO:0008150|GO:0006793|GO:0090304|GO:0016773|GO:0035639|GO:0008152|GO:0016772|GO:0023052|GO:0017076|GO:0051171|GO:0032555|GO:0001883|GO:0001882|GO:0034641|GO:0032553|GO:0003674|GO:0032559|GO:0034645|GO:0006139|GO:0016301|GO:0051252|GO:0000166|GO:0019219|GO:…	protein kinase activity [F]|protein serine/threonine kinase activity [F]|signal transducer activity [F]|ATP binding [F]|regulation of transcription, DNA-dependent [P]|protein amino acid phosphorylation [P]|signal transduction [P]	catalytic activity [F]|regulation of biological process [P]|regulation of biosynthetic process [P]|regulation of cellular biosynthetic process [P]|nitrogen compound metabolic process [P]|protein metabolic process [P]|binding [F]|regulation of cellular process [P]|regulation of cellular metabolic process [P]|RNA biosynthetic process [P]|biosynthetic process [P]|phosphate metabolic process [P]|macr…
MZ00017579	GRMZM2G149535_T01	821399	GO:0004349|GO:0005737|GO:0006221|GO:0006561|GO:0008652|GO:0033862	GO:0044424|GO:0003824|GO:0005623|GO:0005622|GO:0034404|GO:0046394|GO:0006560|GO:0006807|GO:0009084|GO:0006082|GO:0009058|GO:0008150|GO:0016776|GO:0016774|GO:0009064|GO:0016772|GO:0008152|GO:0016053|GO:0009041|GO:0019202|GO:0034641|GO:0003674|GO:0019201|GO:0019205|GO:0006139|GO:0046483|GO:0016301|GO:0034654|GO:0005575|GO:0009165|GO:0018130|GO:0044464|GO:0009987|GO:0072528|GO:0044249|GO:0042180|GO:…	glutamate 5-kinase activity [F]|cytoplasm [C]|pyrimidine nucleotide biosynthetic process [P]|proline biosynthetic process [P]|cellular amino acid biosynthetic process [P]|UMP kinase activity [F]	intracellular part [C]|catalytic activity [F]|cell [C]|intracellular [C]|nucleobase, nucleoside and nucleotide biosynthetic process [P]|carboxylic acid biosynthetic process [P]|proline metabolic process [P]|nitrogen compound metabolic process [P]|glutamine family amino acid biosynthetic process [P]|organic acid metabolic process [P]|biosynthetic process [P]|biological_process [P]|phosphotransfera…
MZ00017636	GRMZM2G056661_T02	835195	GO:0003674|GO:0008150|GO:0009507	GO:0044424|GO:0005737|GO:0005623|GO:0005622|GO:0043231|GO:0043229|GO:0043226|GO:0043227|GO:0005575|GO:0044444|GO:0044464|GO:0009536	molecular_function [F]|biological_process [P]|chloroplast [C]	intracellular part [C]|cytoplasm [C]|cell [C]|intracellular [C]|intracellular membrane-bounded organelle [C]|intracellular organelle [C]|organelle [C]|membrane-bounded organelle [C]|cellular_component [C]|cytoplasmic part [C]|cell part [C]|plastid [C]
MZ00017663	GRMZM2G165176_T01	840346	GO:0005515|GO:0007186|GO:0008152|GO:0008415|GO:0016021	GO:0044425|GO:0005623|GO:0003824|GO:0050789|GO:0003674|GO:0016020|GO:0065007|GO:0050794|GO:0005488|GO:0005575|GO:0031224|GO:0007165|GO:0016740|GO:0008150|GO:0007166|GO:0016746|GO:0044464|GO:0016747|GO:0050896|GO:0051716|GO:0023052|GO:0009987	protein binding [F]|G-protein coupled receptor protein signaling pathway [P]|metabolic process [P]|acyltransferase activity [F]|integral to membrane [C]	membrane part [C]|cell [C]|catalytic activity [F]|regulation of biological process [P]|molecular_function [F]|membrane [C]|biological regulation [P]|regulation of cellular process [P]|binding [F]|cellular_component [C]|intrinsic to membrane [C]|signal transduction [P]|transferase activity [F]|biological_process [P]|cell surface receptor linked signaling pathway [P]|transferase activity, transferr…
MZ00017688	AC212570.3_FGT006	819411	GO:0005730|GO:0006364	GO:0044424|GO:0005623|GO:0005622|GO:0006396|GO:0044428|GO:0071843|GO:0034470|GO:0043231|GO:0006807|GO:0071841|GO:0043228|GO:0071840|GO:0043229|GO:0043226|GO:0043227|GO:0005634|GO:0044422|GO:0044238|GO:0044237|GO:0034660|GO:0016070|GO:0008150|GO:0031974|GO:0044446|GO:0070013|GO:0016072|GO:0090304|GO:0008152|GO:0031981|GO:0042254|GO:0034641|GO:0044085|GO:0022613|GO:0006139|GO:0005575|GO:0043170|GO:…	nucleolus [C]|rRNA processing [P]	intracellular part [C]|cell [C]|intracellular [C]|RNA processing [P]|nuclear part [C]|cellular component biogenesis at cellular level [P]|ncRNA processing [P]|intracellular membrane-bounded organelle [C]|nitrogen compound metabolic process [P]|cellular component organization or biogenesis at cellular level [P]|non-membrane-bounded organelle [C]|cellular component organization or biogenesis [P]|in…
MZ00017723	GRMZM2G150946_T01	835517	GO:0009534|GO:0016020|GO:0017004|GO:0045454	GO:0042592|GO:0031984|GO:0044424|GO:0065003|GO:0005623|GO:0005622|GO:0019725|GO:0050789|GO:0065007|GO:0034621|GO:0071842|GO:0043231|GO:0071841|GO:0071840|GO:0043229|GO:0034622|GO:0043226|GO:0050794|GO:0043227|GO:0044422|GO:0071844|GO:0044444|GO:0008150|GO:0044446|GO:0031976|GO:0044434|GO:0065008|GO:0044435|GO:0009536|GO:0006461|GO:0043623|GO:0005737|GO:0044085|GO:0071822|GO:0070271|GO:0005575|GO:…	chloroplast thylakoid [C]|membrane [C]|cytochrome complex assembly [P]|cell redox homeostasis [P]	homeostatic process [P]|organelle subcompartment [C]|intracellular part [C]|macromolecular complex assembly [P]|cell [C]|intracellular [C]|cellular homeostasis [P]|regulation of biological process [P]|biological regulation [P]|cellular macromolecular complex subunit organization [P]|cellular component organization at cellular level [P]|intracellular membrane-bounded organelle [C]|cellular compone…
MZ00017726, MZ00017727	GRMZM5G896731_T03	832103	GO:0004045|GO:0006412	GO:0003824|GO:0003674|GO:0034645|GO:0044249|GO:0016788|GO:0019538|GO:0016787|GO:0009058|GO:0044238|GO:0009059|GO:0044237|GO:0043170|GO:0008150|GO:0044267|GO:0044260|GO:0008152|GO:0004091|GO:0010467|GO:0009987	aminoacyl-tRNA hydrolase activity [F]|translation [P]	catalytic activity [F]|molecular_function [F]|cellular macromolecule biosynthetic process [P]|cellular biosynthetic process [P]|hydrolase activity, acting on ester bonds [F]|protein metabolic process [P]|hydrolase activity [F]|biosynthetic process [P]|primary metabolic process [P]|macromolecule biosynthetic process [P]|cellular metabolic process [P]|macromolecule metabolic process [P]|biological_…
MZ00017785	GRMZM2G119791_T06	837388	GO:0006486|GO:0008373|GO:0030173	GO:0044425|GO:0044424|GO:0005623|GO:0016021|GO:0000139|GO:0003824|GO:0005622|GO:0016020|GO:0044431|GO:0043231|GO:0019538|GO:0043229|GO:0043226|GO:0005975|GO:0043227|GO:0044422|GO:0031090|GO:0009058|GO:0009059|GO:0031301|GO:0031300|GO:0031224|GO:0044444|GO:0008150|GO:0044446|GO:0031228|GO:0008152|GO:0005737|GO:0003674|GO:0034645|GO:0005575|GO:0012505|GO:0044464|GO:0009987|GO:0044249|GO:0044238|GO:…	protein amino acid glycosylation [P]|sialyltransferase activity [F]|integral to Golgi membrane [C]	membrane part [C]|intracellular part [C]|cell [C]|integral to membrane [C]|Golgi membrane [C]|catalytic activity [F]|intracellular [C]|membrane [C]|Golgi apparatus part [C]|intracellular membrane-bounded organelle [C]|protein metabolic process [P]|intracellular organelle [C]|organelle [C]|carbohydrate metabolic process [P]|membrane-bounded organelle [C]|organelle part [C]|organelle membrane [C]|b…
MZ00017786	AC234154.1_FG007	100283469	GO:0003824|GO:0003860|GO:0006574|GO:0006635|GO:0008152|GO:0009409|GO:0009733	GO:0072329|GO:0006573|GO:0016790|GO:0009083|GO:0046395|GO:0009081|GO:0016788|GO:0006807|GO:0009628|GO:0016787|GO:0010033|GO:0006082|GO:0009056|GO:0009062|GO:0009063|GO:0008150|GO:0032787|GO:0055114|GO:0034641|GO:0003674|GO:0006950|GO:0016054|GO:0016289|GO:0030258|GO:0009266|GO:0050896|GO:0016042|GO:0009987|GO:0044255|GO:0044248|GO:0006629|GO:0006631|GO:0042180|GO:0044242|GO:0009310|GO:0044238|GO:…	catalytic activity [F]|3-hydroxyisobutyryl-CoA hydrolase activity [F]|valine catabolic process [P]|fatty acid beta-oxidation [P]|metabolic process [P]|response to cold [P]|response to auxin stimulus [P]	GO:0072329|valine metabolic process [P]|thiolester hydrolase activity [F]|branched chain family amino acid catabolic process [P]|carboxylic acid catabolic process [P]|branched chain family amino acid metabolic process [P]|hydrolase activity, acting on ester bonds [F]|nitrogen compound metabolic process [P]|response to abiotic stimulus [P]|hydrolase activity [F]|response to organic substance [P]|o…
MZ00017861	GRMZM2G048430_T01	4334911	GO:0003735|GO:0004857|GO:0005622|GO:0005840|GO:0006412|GO:0030599	GO:0044424|GO:0003824|GO:0005623|GO:0044249|GO:0043228|GO:0016788|GO:0043229|GO:0019538|GO:0043226|GO:0016787|GO:0009058|GO:0030234|GO:0044238|GO:0009059|GO:0044237|GO:0044444|GO:0008150|GO:0008152|GO:0032991|GO:0004091|GO:0030529|GO:0005737|GO:0005198|GO:0003674|GO:0034645|GO:0005575|GO:0043170|GO:0043232|GO:0044267|GO:0044260|GO:0044464|GO:0010467|GO:0009987	structural constituent of ribosome [F]|enzyme inhibitor activity [F]|intracellular [C]|ribosome [C]|translation [P]|pectinesterase activity [F]	intracellular part [C]|catalytic activity [F]|cell [C]|cellular biosynthetic process [P]|non-membrane-bounded organelle [C]|hydrolase activity, acting on ester bonds [F]|intracellular organelle [C]|protein metabolic process [P]|organelle [C]|hydrolase activity [F]|biosynthetic process [P]|enzyme regulator activity [F]|primary metabolic process [P]|macromolecule biosynthetic process [P]|cellular m…
MZ00017872	GRMZM5G825854	843677	GO:0003674|GO:0005801|GO:0006886|GO:0009507|GO:0016020	GO:0034613|GO:0044424|GO:0005623|GO:0051649|GO:0005622|GO:0044431|GO:0006810|GO:0043231|GO:0043229|GO:0043226|GO:0043227|GO:0044422|GO:0044444|GO:0008150|GO:0051179|GO:0044446|GO:0033036|GO:0009536|GO:0045184|GO:0005737|GO:0005794|GO:0015031|GO:0008104|GO:0046907|GO:0005575|GO:0044464|GO:0070727|GO:0051234|GO:0051641|GO:0009987	molecular_function [F]|cis-Golgi network [C]|intracellular protein transport [P]|chloroplast [C]|membrane [C]	cellular protein localization [P]|intracellular part [C]|cell [C]|establishment of localization in cell [P]|intracellular [C]|Golgi apparatus part [C]|transport [P]|intracellular membrane-bounded organelle [C]|intracellular organelle [C]|organelle [C]|membrane-bounded organelle [C]|organelle part [C]|cytoplasmic part [C]|biological_process [P]|localization [P]|intracellular organelle part [C]|mac…
MZ00017903	GRMZM2G023436_T02	100193085	GO:0003924|GO:0004871|GO:0005515|GO:0005524|GO:0005525|GO:0005622|GO:0006355|GO:0006886|GO:0006913|GO:0007165|GO:0007186|GO:0007264|GO:0008134|GO:0015031|GO:0019001	GO:0003824|GO:0005623|GO:0050789|GO:0009889|GO:0006810|GO:0031326|GO:0006807|GO:0005488|GO:0050794|GO:0016787|GO:0031323|GO:0032774|GO:0009058|GO:0009059|GO:0008150|GO:0051179|GO:0033036|GO:0090304|GO:0035639|GO:0008152|GO:0051169|GO:0023052|GO:0051171|GO:0017076|GO:0032555|GO:0001883|GO:0001882|GO:0034641|GO:0032553|GO:0003674|GO:0032559|GO:0034645|GO:0006139|GO:0051252|GO:0016817|GO:0046907|GO:…	GTPase activity [F]|signal transducer activity [F]|protein binding [F]|ATP binding [F]|GTP binding [F]|intracellular [C]|regulation of transcription, DNA-dependent [P]|intracellular protein transport [P]|nucleocytoplasmic transport [P]|signal transduction [P]|G-protein coupled receptor protein signaling pathway [P]|small GTPase mediated signal transduction [P]|transcription factor binding [F]|pro…	catalytic activity [F]|cell [C]|regulation of biological process [P]|regulation of biosynthetic process [P]|transport [P]|regulation of cellular biosynthetic process [P]|nitrogen compound metabolic process [P]|binding [F]|regulation of cellular process [P]|hydrolase activity [F]|regulation of cellular metabolic process [P]|RNA biosynthetic process [P]|biosynthetic process [P]|macromolecule biosyn…
MZ00017999	GRMZM2G093276_T01	817787	GO:0005385|GO:0006829|GO:0016020|GO:0016021|GO:0030001|GO:0046873|GO:0055085	GO:0044425|GO:0006812|GO:0005623|GO:0070838|GO:0006811|GO:0006810|GO:0022891|GO:0022890|GO:0022892|GO:0008324|GO:0046915|GO:0031224|GO:0008150|GO:0051179|GO:0003674|GO:0072509|GO:0072511|GO:0022857|GO:0000041|GO:0005575|GO:0005215|GO:0044464|GO:0015075|GO:0051234|GO:0009987	zinc ion transmembrane transporter activity [F]|zinc ion transport [P]|membrane [C]|integral to membrane [C]|metal ion transport [P]|metal ion transmembrane transporter activity [F]|transmembrane transport [P]	membrane part [C]|cation transport [P]|cell [C]|divalent metal ion transport [P]|ion transport [P]|transport [P]|substrate-specific transmembrane transporter activity [F]|inorganic cation transmembrane transporter activity [F]|substrate-specific transporter activity [F]|cation transmembrane transporter activity [F]|transition metal ion transmembrane transporter activity [F]|intrinsic to membrane …
MZ00018031	GRMZM2G043782_T01	837391	GO:0016021|GO:0035556	GO:0044425|GO:0005623|GO:0016020|GO:0050789|GO:0065007|GO:0050794|GO:0005575|GO:0031224|GO:0007165|GO:0008150|GO:0044464|GO:0051716|GO:0050896|GO:0023052|GO:0009987	integral to membrane [C]|intracellular signal transduction [P]	membrane part [C]|cell [C]|membrane [C]|regulation of biological process [P]|biological regulation [P]|regulation of cellular process [P]|cellular_component [C]|intrinsic to membrane [C]|signal transduction [P]|biological_process [P]|cell part [C]|cellular response to stimulus [P]|response to stimulus [P]|signaling [P]|cellular process [P]
MZ00018038	GRMZM2G079889_T02	4332178	GO:0005215|GO:0006857|GO:0016020	GO:0005575|GO:0005623|GO:0003674|GO:0008150|GO:0051179|GO:0006810|GO:0044464|GO:0051234|GO:0015833	transporter activity [F]|oligopeptide transport [P]|membrane [C]	cellular_component [C]|cell [C]|molecular_function [F]|biological_process [P]|localization [P]|transport [P]|cell part [C]|establishment of localization [P]|peptide transport [P]
MZ00018055, MZ00035481	GRMZM2G123562_T01	100381392	GO:0046983|GO:0005506|GO:0016491|GO:0016705|GO:0016706|GO:0018401|GO:0031418|GO:0055114	GO:0003824|GO:0019842|GO:0006575|GO:0006807|GO:0019538|GO:0042180|GO:0005488|GO:0046872|GO:0043167|GO:0006082|GO:0044238|GO:0044237|GO:0009308|GO:0019471|GO:0046914|GO:0043412|GO:0008150|GO:0018208|GO:0032787|GO:0008152|GO:0006520|GO:0044106|GO:0034641|GO:0003674|GO:0019752|GO:0044281|GO:0006464|GO:0019511|GO:0046483|GO:0018193|GO:0043436|GO:0043169|GO:0043170|GO:0044267|GO:0031406|GO:0044260|GO:…	protein dimerization activity [F]|iron ion binding [F]|oxidoreductase activity [F]|oxidoreductase activity, acting on paired donors, with incorporation or reduction of molecular oxygen [F]|oxidoreductase activity, acting on paired donors, with incorporation or reduction of molecular oxygen, 2-oxoglutarate as one donor, and incorporation of one atom each of oxygen into both donors [F]|peptidyl-pro…	catalytic activity [F]|vitamin binding [F]|cellular amino acid derivative metabolic process [P]|nitrogen compound metabolic process [P]|protein metabolic process [P]|cellular ketone metabolic process [P]|binding [F]|metal ion binding [F]|ion binding [F]|organic acid metabolic process [P]|primary metabolic process [P]|cellular metabolic process [P]|amine metabolic process [P]|4-hydroxyproline meta…
MZ00018058	GRMZM2G115635_T01	100273531	GO:0005215|GO:0006810|GO:0016020|GO:0055085	GO:0005575|GO:0005623|GO:0003674|GO:0008150|GO:0051179|GO:0044464|GO:0051234|GO:0009987	transporter activity [F]|transport [P]|membrane [C]|transmembrane transport [P]	cellular_component [C]|cell [C]|molecular_function [F]|biological_process [P]|localization [P]|cell part [C]|establishment of localization [P]|cellular process [P]
MZ00018060	GRMZM2G108273_T01	817123	GO:0005215|GO:0006810|GO:0016020	GO:0005575|GO:0005623|GO:0003674|GO:0008150|GO:0051179|GO:0044464|GO:0051234	transporter activity [F]|transport [P]|membrane [C]	cellular_component [C]|cell [C]|molecular_function [F]|biological_process [P]|localization [P]|cell part [C]|establishment of localization [P]
MZ00018081	GRMZM2G008287_T02	820407	GO:0008152|GO:0008168	GO:0003824|GO:0003674|GO:0016740|GO:0008150|GO:0016741	metabolic process [P]|methyltransferase activity [F]	catalytic activity [F]|molecular_function [F]|transferase activity [F]|biological_process [P]|transferase activity, transferring one-carbon groups [F]
MZ00018131	GRMZM2G472651_T02	4333514	GO:0008565|GO:0009306|GO:0015031|GO:0016020|GO:0050825|GO:0050826	GO:0042592|GO:0005623|GO:0051649|GO:0065007|GO:0009409|GO:0006810|GO:0005488|GO:0009628|GO:0022892|GO:0008150|GO:0033036|GO:0051179|GO:0065008|GO:0032501|GO:0050824|GO:0046903|GO:0045184|GO:0006950|GO:0003674|GO:0008104|GO:0032940|GO:0005575|GO:0005215|GO:0044464|GO:0009266|GO:0051234|GO:0050896|GO:0051641|GO:0048871|GO:0009987	protein transporter activity [F]|protein secretion [P]|protein transport [P]|membrane [C]||ice binding [F]|response to freezing [P]	homeostatic process [P]|cell [C]|establishment of localization in cell [P]|biological regulation [P]|response to cold [P]|transport [P]|binding [F]|response to abiotic stimulus [P]|substrate-specific transporter activity [F]||biological_process [P]|macromolecule localization [P]|localization [P]|regulation of biological quality [P]|multicellular organismal process [P]|water binding [F]|secretion …
MZ00018155	GRMZM2G302259_T03	834065	GO:0003735|GO:0005622|GO:0005840|GO:0006099|GO:0006412|GO:0009055|GO:0016491|GO:0051536|GO:0055114|GO:0000104|GO:0005739|GO:0006121|GO:0008270|GO:0045281	GO:0044425|GO:0044424|GO:0003824|GO:0005623|GO:0016020|GO:0043231|GO:0043228|GO:0043229|GO:0019538|GO:0043226|GO:0046872|GO:0005488|GO:0043227|GO:0051186|GO:0051187|GO:0006796|GO:0009058|GO:0009059|GO:0009056|GO:0044444|GO:0006793|GO:0008150|GO:0006084|GO:0009060|GO:0006091|GO:0008152|GO:0042773|GO:0042775|GO:0005737|GO:0005198|GO:0003674|GO:0046356|GO:0034645|GO:0016310|GO:0005575|GO:0043232|GO:…	structural constituent of ribosome [F]|intracellular [C]|ribosome [C]|tricarboxylic acid cycle [P]|translation [P]|electron carrier activity [F]|oxidoreductase activity [F]|iron-sulfur cluster binding [F]|oxidation reduction [P]|succinate dehydrogenase activity [F]|mitochondrion [C]|mitochondrial electron transport, succinate to ubiquinone [P]|zinc ion binding [F]|succinate dehydrogenase complex …	membrane part [C]|intracellular part [C]|catalytic activity [F]|cell [C]|membrane [C]|intracellular membrane-bounded organelle [C]|non-membrane-bounded organelle [C]|intracellular organelle [C]|protein metabolic process [P]|organelle [C]|metal ion binding [F]|binding [F]|membrane-bounded organelle [C]|cofactor metabolic process [P]|cofactor catabolic process [P]|phosphate metabolic process [P]|bi…
MZ00018172	GRMZM2G149330	839634	GO:0003674|GO:0005575|GO:0008150		molecular_function [F]|cellular_component [C]|biological_process [P]
MZ00018204	GRMZM2G083437_T01	843239	GO:0000287|GO:0004427|GO:0005737|GO:0006796|GO:0003674|GO:0005575|GO:0008150	GO:0044424|GO:0003824|GO:0005623|GO:0005622|GO:0005488|GO:0046872|GO:0016787|GO:0043167|GO:0016817|GO:0016462|GO:0016818|GO:0043169|GO:0044237|GO:0006793|GO:0044464|GO:0008152|GO:0009987	magnesium ion binding [F]|inorganic diphosphatase activity [F]|cytoplasm [C]|phosphate metabolic process [P]|molecular_function [F]|cellular_component [C]|biological_process [P]	intracellular part [C]|catalytic activity [F]|cell [C]|intracellular [C]|binding [F]|metal ion binding [F]|hydrolase activity [F]|ion binding [F]|hydrolase activity, acting on acid anhydrides [F]|pyrophosphatase activity [F]|hydrolase activity, acting on acid anhydrides, in phosphorus-containing anhydrides [F]|cation binding [F]|cellular metabolic process [P]|phosphorus metabolic process [P]|cell…
MZ00018219	GRMZM2G104118_T01	822249	GO:0003830|GO:0006487|GO:0016020	GO:0008194|GO:0003824|GO:0005623|GO:0044249|GO:0019538|GO:0005975|GO:0009058|GO:0009059|GO:0044238|GO:0044237|GO:0043412|GO:0008150|GO:0043413|GO:0008152|GO:0003674|GO:0016757|GO:0034645|GO:0016758|GO:0006464|GO:0070085|GO:0009101|GO:0006486|GO:0005575|GO:0009100|GO:0043170|GO:0016740|GO:0044267|GO:0044260|GO:0044464|GO:0044262|GO:0009987|GO:0008375	beta-1,4-mannosylglycoprotein 4-beta-N-acetylglucosaminyltransferase activity [F]|protein amino acid N-linked glycosylation [P]|membrane [C]	UDP-glycosyltransferase activity [F]|catalytic activity [F]|cell [C]|cellular biosynthetic process [P]|protein metabolic process [P]|carbohydrate metabolic process [P]|biosynthetic process [P]|macromolecule biosynthetic process [P]|primary metabolic process [P]|cellular metabolic process [P]|macromolecule modification [P]|biological_process [P]|macromolecule glycosylation [P]|metabolic process [P…
MZ00018279	GRMZM2G137968_T03	841223	GO:0003677|GO:0004003|GO:0005488|GO:0005634|GO:0006303	GO:0044424|GO:0003824|GO:0005623|GO:0005622|GO:0006259|GO:0043231|GO:0006807|GO:0043229|GO:0043226|GO:0016787|GO:0043227|GO:0016462|GO:0008026|GO:0044238|GO:0044237|GO:0004386|GO:0008150|GO:0008094|GO:0090304|GO:0008152|GO:0042623|GO:0034641|GO:0006950|GO:0003674|GO:0003676|GO:0003678|GO:0006302|GO:0006139|GO:0016817|GO:0033554|GO:0016818|GO:0016887|GO:0005575|GO:0006281|GO:0043170|GO:0070035|GO:…	DNA binding [F]|ATP-dependent DNA helicase activity [F]|binding [F]|nucleus [C]|double-strand break repair via nonhomologous end joining [P]	intracellular part [C]|catalytic activity [F]|cell [C]|intracellular [C]|DNA metabolic process [P]|intracellular membrane-bounded organelle [C]|nitrogen compound metabolic process [P]|intracellular organelle [C]|organelle [C]|hydrolase activity [F]|membrane-bounded organelle [C]|pyrophosphatase activity [F]|ATP-dependent helicase activity [F]|primary metabolic process [P]|cellular metabolic proce…
MZ00018291, MZ00035947	GRMZM2G123667_T03	844081	GO:0003677|GO:0045449	GO:2000112|GO:0050789|GO:0009889|GO:0065007|GO:0044249|GO:0031326|GO:0006807|GO:0005488|GO:0050794|GO:0031323|GO:0009058|GO:0009059|GO:0044238|GO:0044237|GO:0008150|GO:0090304|GO:0008152|GO:0051171|GO:0034641|GO:0003674|GO:0003676|GO:0034645|GO:0006139|GO:0019219|GO:0060255|GO:0006350|GO:0043170|GO:0080090|GO:0019222|GO:0044260|GO:0010468|GO:0010467|GO:0009987|GO:0010556	DNA binding [F]|regulation of transcription [P]	regulation of cellular macromolecule biosynthetic process [P]|regulation of biological process [P]|regulation of biosynthetic process [P]|biological regulation [P]|cellular biosynthetic process [P]|regulation of cellular biosynthetic process [P]|nitrogen compound metabolic process [P]|binding [F]|regulation of cellular process [P]|regulation of cellular metabolic process [P]|biosynthetic process …
MZ00018300	GRMZM2G005939_T06	100193902	GO:0005634|GO:0030528|GO:0045449	GO:0044424|GO:0005623|GO:2000112|GO:0005622|GO:0050789|GO:0009889|GO:0065007|GO:0044249|GO:0031326|GO:0043231|GO:0006807|GO:0043229|GO:0043226|GO:0050794|GO:0031323|GO:0043227|GO:0009058|GO:0009059|GO:0044238|GO:0044237|GO:0008150|GO:0090304|GO:0008152|GO:0051171|GO:0034641|GO:0003674|GO:0034645|GO:0006139|GO:0019219|GO:0005575|GO:0060255|GO:0006350|GO:0043170|GO:0080090|GO:0019222|GO:0044260|GO:…	nucleus [C]|transcription regulator activity [F]|regulation of transcription [P]	intracellular part [C]|cell [C]|regulation of cellular macromolecule biosynthetic process [P]|intracellular [C]|regulation of biological process [P]|regulation of biosynthetic process [P]|biological regulation [P]|cellular biosynthetic process [P]|regulation of cellular biosynthetic process [P]|intracellular membrane-bounded organelle [C]|nitrogen compound metabolic process [P]|intracellular orga…
MZ00018411	GRMZM2G037368_T01	816798	GO:0005634|GO:0045449	GO:0044424|GO:0005623|GO:2000112|GO:0005622|GO:0050789|GO:0009889|GO:0065007|GO:0044249|GO:0031326|GO:0043231|GO:0006807|GO:0043229|GO:0043226|GO:0050794|GO:0031323|GO:0043227|GO:0009058|GO:0009059|GO:0044238|GO:0044237|GO:0008150|GO:0090304|GO:0008152|GO:0051171|GO:0034641|GO:0034645|GO:0006139|GO:0019219|GO:0005575|GO:0060255|GO:0006350|GO:0043170|GO:0080090|GO:0019222|GO:0044260|GO:0010468|GO:…	nucleus [C]|regulation of transcription [P]	intracellular part [C]|cell [C]|regulation of cellular macromolecule biosynthetic process [P]|intracellular [C]|regulation of biological process [P]|regulation of biosynthetic process [P]|biological regulation [P]|cellular biosynthetic process [P]|regulation of cellular biosynthetic process [P]|intracellular membrane-bounded organelle [C]|nitrogen compound metabolic process [P]|intracellular orga…
MZ00018460, MZ00030623	GRMZM5G835677_T02	4326364	GO:0006457|GO:0031072|GO:0051082	GO:0003674|GO:0019538|GO:0005488|GO:0044238|GO:0044237|GO:0043170|GO:0008150|GO:0044267|GO:0005515|GO:0044260|GO:0008152|GO:0009987	protein folding [P]|heat shock protein binding [F]|unfolded protein binding [F]	molecular_function [F]|protein metabolic process [P]|binding [F]|primary metabolic process [P]|cellular metabolic process [P]|macromolecule metabolic process [P]|biological_process [P]|cellular protein metabolic process [P]|protein binding [F]|cellular macromolecule metabolic process [P]|metabolic process [P]|cellular process [P]
MZ00018476	GRMZM2G109885_T01	820451	GO:0003723|GO:0004809|GO:0006621|GO:0008033|GO:0016021|GO:0046923	GO:0044425|GO:0005623|GO:0003824|GO:0016020|GO:0006807|GO:0005488|GO:0031224|GO:0034660|GO:0008150|GO:0051179|GO:0033036|GO:0090304|GO:0008152|GO:0016423|GO:0034641|GO:0003674|GO:0005048|GO:0003676|GO:0008168|GO:0008170|GO:0006139|GO:0008173|GO:0008175|GO:0005575|GO:0042277|GO:0044464|GO:0070727|GO:0051235|GO:0051641|GO:0010467|GO:0009987|GO:0051651|GO:0006399|GO:0034613|GO:0006396|GO:0065007|GO:…	RNA binding [F]|tRNA (guanine-N2-)-methyltransferase activity [F]|protein retention in ER lumen [P]|tRNA processing [P]|integral to membrane [C]|ER retention sequence binding [F]	membrane part [C]|cell [C]|catalytic activity [F]|membrane [C]|nitrogen compound metabolic process [P]|binding [F]|intrinsic to membrane [C]|ncRNA metabolic process [P]|biological_process [P]|localization [P]|macromolecule localization [P]|nucleic acid metabolic process [P]|metabolic process [P]|tRNA (guanine) methyltransferase activity [F]|cellular nitrogen compound metabolic process [P]|molecul…
MZ00018508	AC205250.3_FGT006	824520	GO:0003824|GO:0005794|GO:0009225|GO:0016020|GO:0042732|GO:0048040	GO:0044424|GO:0005623|GO:0005622|GO:0043231|GO:0006807|GO:0043229|GO:0043226|GO:0005975|GO:0043227|GO:0044238|GO:0044237|GO:0044444|GO:0008150|GO:0008152|GO:0019321|GO:0016829|GO:0034641|GO:0005737|GO:0016830|GO:0016831|GO:0003674|GO:0044281|GO:0006066|GO:0006139|GO:0005575|GO:0005996|GO:0044464|GO:0044262|GO:0009987	catalytic activity [F]|Golgi apparatus [C]|nucleotide-sugar metabolic process [P]|membrane [C]|D-xylose metabolic process [P]|UDP-glucuronate decarboxylase activity [F]	intracellular part [C]|cell [C]|intracellular [C]|intracellular membrane-bounded organelle [C]|nitrogen compound metabolic process [P]|intracellular organelle [C]|organelle [C]|carbohydrate metabolic process [P]|membrane-bounded organelle [C]|primary metabolic process [P]|cellular metabolic process [P]|cytoplasmic part [C]|biological_process [P]|metabolic process [P]|pentose metabolic process [P]…
MZ00018633	GRMZM2G004548_T01	840164	GO:0005622|GO:0008270|GO:0005488|GO:0008150	GO:0043169|GO:0005575|GO:0005623|GO:0003674|GO:0046914|GO:0044464|GO:0046872|GO:0043167	intracellular [C]|zinc ion binding [F]|binding [F]|biological_process [P]	cation binding [F]|cellular_component [C]|cell [C]|molecular_function [F]|transition metal ion binding [F]|cell part [C]|metal ion binding [F]|ion binding [F]
MZ00018640	GRMZM2G179411_T01	823704	GO:0000159|GO:0007165|GO:0008601|GO:0000166|GO:0005515|GO:0008150	GO:0044424|GO:0005623|GO:0003674|GO:0005622|GO:0050789|GO:0065007|GO:0019208|GO:0050794|GO:0005488|GO:0030234|GO:0005575|GO:0019888|GO:0043234|GO:0008287|GO:0044464|GO:0032991|GO:0051716|GO:0050896|GO:0023052|GO:0009987	protein phosphatase type 2A complex [C]|signal transduction [P]|protein phosphatase type 2A regulator activity [F]|nucleotide binding [F]|protein binding [F]|biological_process [P]	intracellular part [C]|cell [C]|molecular_function [F]|intracellular [C]|regulation of biological process [P]|biological regulation [P]|phosphatase regulator activity [F]|regulation of cellular process [P]|binding [F]|enzyme regulator activity [F]|cellular_component [C]|protein phosphatase regulator activity [F]|protein complex [C]|protein serine/threonine phosphatase complex [C]|cell part [C]|ma…
MZ00018717, MZ00024615	GRMZM2G170013_T02	826942	GO:0004349|GO:0006561|GO:0008152|GO:0016491|GO:0055114	GO:0003824|GO:0044249|GO:0006560|GO:0046394|GO:0006807|GO:0042180|GO:0009084|GO:0006082|GO:0009058|GO:0008652|GO:0044238|GO:0044237|GO:0009309|GO:0009308|GO:0008150|GO:0016774|GO:0009064|GO:0016772|GO:0006520|GO:0044106|GO:0016053|GO:0019202|GO:0034641|GO:0003674|GO:0019752|GO:0044281|GO:0044283|GO:0046483|GO:0016301|GO:0043436|GO:0044271|GO:0016740|GO:0018130|GO:0009987	glutamate 5-kinase activity [F]|proline biosynthetic process [P]|metabolic process [P]|oxidoreductase activity [F]|oxidation reduction [P]	catalytic activity [F]|cellular biosynthetic process [P]|proline metabolic process [P]|carboxylic acid biosynthetic process [P]|nitrogen compound metabolic process [P]|cellular ketone metabolic process [P]|glutamine family amino acid biosynthetic process [P]|organic acid metabolic process [P]|biosynthetic process [P]|cellular amino acid biosynthetic process [P]|primary metabolic process [P]|cellu…
MZ00018732	GRMZM2G120740_T03	830044	GO:0003676|GO:0008033|GO:0008270|GO:0017150|GO:0050660|GO:0055114	GO:0006399|GO:0003824|GO:0006396|GO:0030554|GO:0034470|GO:0006807|GO:0046872|GO:0005488|GO:0043167|GO:0044238|GO:0044237|GO:0046914|GO:0034660|GO:0016070|GO:0008150|GO:0090304|GO:0008152|GO:0017076|GO:0001883|GO:0001882|GO:0034641|GO:0003674|GO:0048037|GO:0016491|GO:0006139|GO:0000166|GO:0043169|GO:0043170|GO:0044260|GO:0016627|GO:0010467|GO:0009987|GO:0050662	nucleic acid binding [F]|tRNA processing [P]|zinc ion binding [F]|tRNA dihydrouridine synthase activity [F]|FAD or FADH2 binding	[F]|oxidation reduction [P]
MZ00018843	GRMZM2G155370_T01	828705	GO:0000786|GO:0003677|GO:0006334	GO:0044424|GO:0065003|GO:0005623|GO:0044427|GO:0005622|GO:0006333|GO:0065004|GO:0034621|GO:0031497|GO:0006323|GO:0071842|GO:0043228|GO:0071841|GO:0071840|GO:0043229|GO:0034622|GO:0043226|GO:0005488|GO:0006325|GO:0044422|GO:0071844|GO:0051276|GO:0008150|GO:0034728|GO:0006996|GO:0044446|GO:0032991|GO:0071103|GO:0003674|GO:0044085|GO:0003676|GO:0000785|GO:0032993|GO:0005694|GO:0005575|GO:0043232|GO:…	nucleosome [C]|DNA binding [F]|nucleosome assembly [P]	intracellular part [C]|macromolecular complex assembly [P]|cell [C]|chromosomal part [C]|intracellular [C]|chromatin assembly or disassembly [P]|protein-DNA complex assembly [P]|cellular macromolecular complex subunit organization [P]|chromatin assembly [P]|DNA packaging [P]|cellular component organization at cellular level [P]|non-membrane-bounded organelle [C]|cellular component organization or…
MZ00018883	GRMZM2G029552_T04	839983	GO:0003723|GO:0005525|GO:0005622|GO:0007264	GO:0032555|GO:0032553|GO:0005623|GO:0050789|GO:0003674|GO:0065007|GO:0003676|GO:0019001|GO:0050794|GO:0005488|GO:0000166|GO:0005575|GO:0007165|GO:0008150|GO:0035556|GO:0044464|GO:0035639|GO:0032561|GO:0050896|GO:0051716|GO:0023052|GO:0017076|GO:0009987	RNA binding [F]|GTP binding [F]|intracellular [C]|small GTPase mediated signal transduction [P]	purine ribonucleotide binding [F]|ribonucleotide binding [F]|cell [C]|regulation of biological process [P]|molecular_function [F]|biological regulation [P]|nucleic acid binding [F]|guanyl nucleotide binding [F]|regulation of cellular process [P]|binding [F]|nucleotide binding [F]|cellular_component [C]|signal transduction [P]|biological_process [P]|intracellular signal transduction [P]|cell part …
MZ00018891, MZ00054954	GRMZM2G082260	830864	GO:0000175|GO:0003723|GO:0004540|GO:0005739|GO:0006364|GO:0009507|GO:0009658|GO:0009793	GO:0044424|GO:0003824|GO:0016796|GO:0005623|GO:0005622|GO:0000003|GO:0048316|GO:0071843|GO:0043231|GO:0071842|GO:0006807|GO:0071841|GO:0016788|GO:0071840|GO:0043229|GO:0005488|GO:0043226|GO:0004532|GO:0043227|GO:0016787|GO:0003006|GO:0009791|GO:0009790|GO:0034660|GO:0044444|GO:0007275|GO:0008150|GO:0008408|GO:0004527|GO:0090304|GO:0008152|GO:0010154|GO:0042254|GO:0004518|GO:0016896|GO:0034641|GO:…	3'-5'-exoribonuclease activity [F]|RNA binding [F]|ribonuclease activity [F]|mitochondrion [C]|rRNA processing [P]|chloroplast [C]|chloroplast organization [P]|embryo development ending in seed dormancy [P]	intracellular part [C]|catalytic activity [F]|exonuclease activity, active with either ribo- or deoxyribonucleic acids and producing 5'-phosphomonoesters [F]|cell [C]|intracellular [C]|reproduction [P]|seed development [P]|cellular component biogenesis at cellular level [P]|intracellular membrane-bounded organelle [C]|cellular component organization at cellular level [P]|nitrogen compound metabol…
MZ00018894	GRMZM2G138230_T04	834747	GO:0000166|GO:0000184|GO:0003677|GO:0004386|GO:0005524|GO:0005737|GO:0008270|GO:0017111	GO:0000956|GO:0044424|GO:0003824|GO:0005623|GO:0005622|GO:0044248|GO:0030554|GO:0006807|GO:0005488|GO:0046872|GO:0016787|GO:0043167|GO:0016462|GO:0044238|GO:0009056|GO:0044237|GO:0009057|GO:0046914|GO:0016070|GO:0008150|GO:0016071|GO:0090304|GO:0035639|GO:0008152|GO:0017076|GO:0032555|GO:0001883|GO:0001882|GO:0006402|GO:0034641|GO:0006401|GO:0032553|GO:0003674|GO:0032559|GO:0003676|GO:0006139|GO:…	nucleotide binding [F]|nuclear-transcribed mRNA catabolic process, nonsense-mediated decay [P]|DNA binding [F]|helicase activity [F]|ATP binding [F]|cytoplasm [C]|zinc ion binding [F]|nucleoside-triphosphatase activity [F]	nuclear-transcribed mRNA catabolic process [P]|intracellular part [C]|catalytic activity [F]|cell [C]|intracellular [C]|cellular catabolic process [P]|adenyl nucleotide binding [F]|nitrogen compound metabolic process [P]|binding [F]|metal ion binding [F]|hydrolase activity [F]|ion binding [F]|pyrophosphatase activity [F]|primary metabolic process [P]|catabolic process [P]|cellular metabolic proce…
MZ00018897	GRMZM2G027439_T01	824137	GO:0003676|GO:0004519|GO:0005515|GO:0005727	GO:0044424|GO:0003824|GO:0005623|GO:0003674|GO:0005622|GO:0016788|GO:0005488|GO:0016787|GO:0046821|GO:0005575|GO:0008150|GO:0051704|GO:0044464|GO:0004518	nucleic acid binding [F]|endonuclease activity [F]|protein binding [F]|extrachromosomal circular DNA [C]|	intracellular part [C]|catalytic activity [F]|cell [C]|molecular_function [F]|intracellular [C]|hydrolase activity, acting on ester bonds [F]|binding [F]|hydrolase activity [F]|extrachromosomal DNA [C]|cellular_component [C]|biological_process [P]|multi-organism process [P]|cell part [C]|nuclease activity [F]
MZ00018923	GRMZM2G301908_T01	4345902	GO:0003677|GO:0004879|GO:0005634|GO:0006355|GO:0016068|GO:0050825|GO:0050826	GO:0044424|GO:0005623|GO:0005622|GO:0050789|GO:0009889|GO:0031326|GO:0043231|GO:0006807|GO:0043229|GO:0050794|GO:0043226|GO:0005488|GO:0009628|GO:0043227|GO:0031323|GO:0032774|GO:0009058|GO:0004871|GO:0009059|GO:0008150|GO:0009611|GO:0090304|GO:0008152|GO:0051171|GO:0004872|GO:0034641|GO:0006950|GO:0003674|GO:0003676|GO:0034645|GO:0006139|GO:0051252|GO:0006952||GO:0019219|GO:0005575|GO:0060255|GO…	DNA binding [F]|ligand-dependent nuclear receptor activity [F]|nucleus [C]|regulation of transcription, DNA-dependent [P]|type I hypersensitivity [P]||ice binding [F]|response to freezing [P]	|intracellular part [C]|cell [C]|intracellular [C]|regulation of biological process [P]|regulation of biosynthetic process [P]|regulation of cellular biosynthetic process [P]|intracellular membrane-bounded organelle [C]|nitrogen compound metabolic process [P]|intracellular organelle [C]|regulation of cellular process [P]|organelle [C]|binding [F]|response to abiotic stimulus [P]||membrane-bounded…
MZ00018932	GRMZM2G115612_T02	825018	GO:0003824|GO:0016020	GO:0005575|GO:0005623|GO:0003674|GO:0044464	catalytic activity [F]|membrane [C]	cellular_component [C]|cell [C]|molecular_function [F]|cell part [C]
MZ00018943	GRMZM2G305822_T01	100193510	GO:0000151|GO:0004672|GO:0004674|GO:0004842|GO:0005524|GO:0006468|GO:0016567	GO:0044424|GO:0019787|GO:0003824|GO:0005623|GO:0005622|GO:0030554|GO:0019538|GO:0005488|GO:0006796|GO:0044238|GO:0044237|GO:0043412|GO:0008150|GO:0006793|GO:0035639|GO:0016773|GO:0008152|GO:0016772|GO:0032991|GO:0017076|GO:0001883|GO:0032555|GO:0001882|GO:0032553|GO:0003674|GO:0032559|GO:0006464|GO:0016881|GO:0016301|GO:0000166|GO:0032446|GO:0005575|GO:0016310|GO:0016874|GO:0043170|GO:0016740|GO:…	ubiquitin ligase complex [C]|protein kinase activity [F]|protein serine/threonine kinase activity [F]|ubiquitin-protein ligase activity [F]|ATP binding [F]|protein amino acid phosphorylation [P]|protein ubiquitination [P]	intracellular part [C]|small conjugating protein ligase activity [F]|catalytic activity [F]|cell [C]|intracellular [C]|adenyl nucleotide binding [F]|protein metabolic process [P]|binding [F]|phosphate metabolic process [P]|primary metabolic process [P]|cellular metabolic process [P]|macromolecule modification [P]|biological_process [P]|phosphorus metabolic process [P]|GO:0035639|phosphotransferas…
MZ00018984	GRMZM2G442244_T01		GO:0003755|GO:0006457	GO:0016859|GO:0003824|GO:0003674|GO:0019538|GO:0016853|GO:0044238|GO:0044237|GO:0043170|GO:0008150|GO:0044267|GO:0044260|GO:0008152|GO:0009987	peptidyl-prolyl cis-trans isomerase activity [F]|protein folding [P]	cis-trans isomerase activity [F]|catalytic activity [F]|molecular_function [F]|protein metabolic process [P]|isomerase activity [F]|primary metabolic process [P]|cellular metabolic process [P]|macromolecule metabolic process [P]|biological_process [P]|cellular protein metabolic process [P]|cellular macromolecule metabolic process [P]|metabolic process [P]|cellular process [P]
MZ00018988	GRMZM2G119583	844399	GO:0003992|GO:0005507|GO:0009507|GO:0009570|GO:0042742	GO:0009617|GO:0044424|GO:0005623|GO:0003824|GO:0005622|GO:0043231|GO:0043229|GO:0005488|GO:0043226|GO:0046872|GO:0043227|GO:0043167|GO:0044422|GO:0046914|GO:0044444|GO:0008150|GO:0044446|GO:0009607|GO:0044434|GO:0044435|GO:0009536|GO:0016769|GO:0005737|GO:0003674|GO:0006950|GO:0009532|GO:0006952|GO:0043169|GO:0005575|GO:0008483|GO:0016740|GO:0051704|GO:0044464|GO:0051707|GO:0050896	N2-acetyl-L-ornithine:2-oxoglutarate 5-aminotransferase activity [F]|copper ion binding [F]|chloroplast [C]|chloroplast stroma [C]|defense response to bacterium [P]	response to bacterium [P]|intracellular part [C]|cell [C]|catalytic activity [F]|intracellular [C]|intracellular membrane-bounded organelle [C]|intracellular organelle [C]|binding [F]|organelle [C]|metal ion binding [F]|membrane-bounded organelle [C]|ion binding [F]|organelle part [C]|transition metal ion binding [F]|cytoplasmic part [C]|biological_process [P]|intracellular organelle part [C]|res…
MZ00019003	GRMZM2G048472_T01	816412	GO:0004659|GO:0016021	GO:0044425|GO:0005575|GO:0005623|GO:0003824|GO:0003674|GO:0016020|GO:0031224|GO:0016740|GO:0044464|GO:0016765	prenyltransferase activity [F]|integral to membrane [C]	membrane part [C]|cellular_component [C]|cell [C]|catalytic activity [F]|molecular_function [F]|membrane [C]|intrinsic to membrane [C]|transferase activity [F]|cell part [C]|transferase activity, transferring alkyl or aryl (other than methyl) groups [F]
MZ00019093	GRMZM2G111475_T02	835054	GO:0005524|GO:0005515|GO:0005634|GO:0005739|GO:0006457|GO:0009408|GO:0009409|GO:0009507|GO:0009532|GO:0009570|GO:0009579|GO:0009941|GO:0045036|GO:0046686|GO:0048046	GO:0044424|GO:0005623|GO:0005622|GO:0006810|GO:0010038|GO:0043231|GO:0043229|GO:0019538|GO:0009628|GO:0005488|GO:0010035|GO:0043226|GO:0043227|GO:0044422|GO:0044444|GO:0008150|GO:0051179|GO:0033036|GO:0044446|GO:0035639|GO:0044434|GO:0008152|GO:0044435|GO:0017076|GO:0032555|GO:0001883|GO:0001882|GO:0005737|GO:0032553|GO:0006950|GO:0003674|GO:0032559|GO:0000166|GO:0009526|GO:0046907|GO:0005575|GO:…	ATP binding [F]|protein binding [F]|nucleus [C]|mitochondrion [C]|protein folding [P]|response to heat [P]|response to cold [P]|chloroplast [C]|plastid stroma [C]|chloroplast stroma [C]|thylakoid [C]|chloroplast envelope [C]|protein targeting to chloroplast [P]|response to cadmium ion [P]|apoplast [C]	intracellular part [C]|cell [C]|intracellular [C]|transport [P]|response to metal ion [P]|intracellular membrane-bounded organelle [C]|intracellular organelle [C]|protein metabolic process [P]|response to abiotic stimulus [P]|binding [F]|response to inorganic substance [P]|organelle [C]|membrane-bounded organelle [C]|organelle part [C]|cytoplasmic part [C]|biological_process [P]|localization [P]|…
MZ00019099	GRMZM2G064563_T03	824093	GO:0005247|GO:0006810|GO:0006821|GO:0016020|GO:0055085|GO:0005886|GO:0012505	GO:0005623|GO:0006811|GO:0022891|GO:0022892|GO:0005216|GO:0022836|GO:0005244|GO:0022838|GO:0022832|GO:0008150|GO:0051179|GO:0003674|GO:0005253|GO:0005254|GO:0022857|GO:0015267|GO:0008509|GO:0005575|GO:0008308|GO:0005215|GO:0022803|GO:0071944|GO:0044464|GO:0006820|GO:0015075|GO:0051234|GO:0015698|GO:0009987	voltage-gated chloride channel activity [F]|transport [P]|chloride transport [P]|membrane [C]|transmembrane transport [P]|plasma membrane [C]|endomembrane system [C]	cell [C]|ion transport [P]|substrate-specific transmembrane transporter activity [F]|substrate-specific transporter activity [F]|ion channel activity [F]|gated channel activity [F]|voltage-gated ion channel activity [F]|substrate-specific channel activity [F]|voltage-gated channel activity [F]|biological_process [P]|localization [P]|molecular_function [F]|anion channel activity [F]|chloride chann…
MZ00019129	AC233870.1_FGT004	100216954	GO:0005249|GO:0006813|GO:0008076	GO:0044425|GO:0006812|GO:0005623|GO:0016021|GO:0016020|GO:0006811|GO:0006810|GO:0022891|GO:0022892|GO:0030001|GO:0005216|GO:0008324|GO:0022836|GO:0031226|GO:0022838|GO:0005244|GO:0015672|GO:0031224|GO:0022832|GO:0008150|GO:0051179|GO:0032991|GO:0022843|GO:0044459|GO:0003674|GO:0022857|GO:0015267|GO:0005261|GO:0034705|GO:0034703|GO:0005575|GO:0034702|GO:0005267|GO:0005215|GO:0022803|GO:0043234|GO:…	voltage-gated potassium channel activity [F]|potassium ion transport [P]|voltage-gated potassium channel complex [C]	membrane part [C]|cation transport [P]|cell [C]|integral to membrane [C]|membrane [C]|ion transport [P]|transport [P]|substrate-specific transmembrane transporter activity [F]|substrate-specific transporter activity [F]|metal ion transport [P]|ion channel activity [F]|cation transmembrane transporter activity [F]|gated channel activity [F]|intrinsic to plasma membrane [C]|substrate-specific chann…
MZ00019189	GRMZM2G090722_T02	831061	GO:0003824|GO:0006596|GO:0009089	GO:0046451|GO:0044249|GO:0046394|GO:0006807|GO:0042180|GO:0009085|GO:0006082|GO:0009058|GO:0044238|GO:0008652|GO:0044237|GO:0009309|GO:0009308|GO:0008150|GO:0009066|GO:0009067|GO:0006576|GO:0008152|GO:0044106|GO:0006520|GO:0016053|GO:0016829|GO:0016830|GO:0034641|GO:0016831|GO:0003674|GO:0019752|GO:0044281|GO:0044283|GO:0006595|GO:0043436|GO:0006553|GO:0044271|GO:0043648|GO:0042401|GO:0009987	catalytic activity [F]|polyamine biosynthetic process [P]||lysine biosynthetic process via diaminopimelate [P]	diaminopimelate metabolic process [P]|cellular biosynthetic process [P]|carboxylic acid biosynthetic process [P]|nitrogen compound metabolic process [P]|cellular ketone metabolic process [P]|lysine biosynthetic process [P]|organic acid metabolic process [P]|biosynthetic process [P]|primary metabolic process [P]|cellular amino acid biosynthetic process [P]|cellular metabolic process [P]|amine bios…
MZ00019193	GRMZM2G046088_T04	842088	GO:0001522|GO:0003723|GO:0009451|GO:0009982	GO:0034641|GO:0003824|GO:0003674|GO:0003676|GO:0006807|GO:0006139|GO:0005488|GO:0016853|GO:0044238|GO:0044237|GO:0043170|GO:0016070|GO:0043412|GO:0008150|GO:0044260|GO:0090304|GO:0016866|GO:0008152|GO:0009987	pseudouridine synthesis [P]|RNA binding [F]|RNA modification [P]|pseudouridine synthase activity [F]	cellular nitrogen compound metabolic process [P]|catalytic activity [F]|molecular_function [F]|nucleic acid binding [F]|nitrogen compound metabolic process [P]|nucleobase, nucleoside, nucleotide and nucleic acid metabolic process [P]|binding [F]|isomerase activity [F]|primary metabolic process [P]|cellular metabolic process [P]|macromolecule metabolic process [P]|RNA metabolic process [P]|macromo…
MZ00019205	GRMZM2G101179_T02	832182	GO:0000786|GO:0003677|GO:0006334|GO:0006364|GO:0030688|GO:0050825|GO:0050826	GO:0044424|GO:0005623|GO:0044427|GO:0005622|GO:0006333|GO:0006323|GO:0071843|GO:0071842|GO:0006807|GO:0043228|GO:0071841|GO:0071840|GO:0043229|GO:0043226|GO:0005488|GO:0009628|GO:0006325|GO:0071844|GO:0044422|GO:0034660|GO:0008150|GO:0044446|GO:0090304|GO:0008152|GO:0042254|GO:0034641|GO:0006950|GO:0003674|GO:0044085|GO:0003676|GO:0000785|GO:0006139|GO:0005575|GO:0043232|GO:0071824|GO:0044464|GO:…	nucleosome [C]|DNA binding [F]|nucleosome assembly [P]|rRNA processing [P]|preribosome, small subunit precursor [C]||ice binding [F]|response to freezing [P]	intracellular part [C]|cell [C]|chromosomal part [C]|intracellular [C]|chromatin assembly or disassembly [P]|DNA packaging [P]|cellular component biogenesis at cellular level [P]|cellular component organization at cellular level [P]|nitrogen compound metabolic process [P]|non-membrane-bounded organelle [C]|cellular component organization or biogenesis at cellular level [P]|cellular component orga…
MZ00019221	GRMZM2G180422_T01	815712	GO:0005576	GO:0005575|GO:0003674|GO:0005102|GO:0005515|GO:0005488|GO:0005126	|extracellular region [C]	cellular_component [C]|molecular_function [F]|receptor binding [F]|protein binding [F]|binding [F]|cytokine receptor binding [F]
MZ00019290	GRMZM5G859316_T03	100282108	GO:0005576|GO:0019953	GO:0005575|GO:0000003|GO:0008150	extracellular region [C]|sexual reproduction [P]	cellular_component [C]|reproduction [P]|biological_process [P]
MZ00019314	GRMZM5G898735_T02	835320	GO:0005886|GO:0008565|GO:0009306|GO:0015031|GO:0016020|GO:0016021	GO:0044425|GO:0046903|GO:0051649|GO:0045184|GO:0005623|GO:0003674|GO:0006810|GO:0008104|GO:0022892|GO:0032940|GO:0005575|GO:0031224|GO:0005215|GO:0008150|GO:0033036|GO:0051179|GO:0044464|GO:0071944|GO:0051234|GO:0051641|GO:0009987	plasma membrane [C]|protein transporter activity [F]|protein secretion [P]|protein transport [P]|membrane [C]|integral to membrane [C]	membrane part [C]|secretion [P]|establishment of localization in cell [P]|establishment of protein localization [P]|cell [C]|molecular_function [F]|transport [P]|protein localization [P]|substrate-specific transporter activity [F]|secretion by cell [P]|cellular_component [C]|intrinsic to membrane [C]|transporter activity [F]|biological_process [P]|macromolecule localization [P]|localization [P]|c…
MZ00019409	GRMZM2G123876_T01	823865	GO:0003676|GO:0003723|GO:0008270	GO:0043169|GO:0003674|GO:0046914|GO:0046872|GO:0005488|GO:0043167	nucleic acid binding [F]|RNA binding [F]|zinc ion binding [F]	cation binding [F]|molecular_function [F]|transition metal ion binding [F]|metal ion binding [F]|binding [F]|ion binding [F]
MZ00019444	GRMZM2G071304_T01	837333	GO:0003677|GO:0003910|GO:0005524|GO:0006260|GO:0006281|GO:0006310	GO:0003824|GO:0006259|GO:0030554|GO:0044249|GO:0006807|GO:0005488|GO:0009058|GO:0044238|GO:0009059|GO:0044237|GO:0008150|GO:0090304|GO:0035639|GO:0008152|GO:0017076|GO:0032555|GO:0001883|GO:0001882|GO:0034641|GO:0032553|GO:0006950|GO:0003674|GO:0032559|GO:0003676|GO:0034645|GO:0006139|GO:0000166|GO:0033554|GO:0016886|GO:0003909|GO:0016874|GO:0043170|GO:0044260|GO:0006974|GO:0050896|GO:0051716|GO:…	DNA binding [F]|DNA ligase (ATP) activity [F]|ATP binding [F]|DNA replication [P]|DNA repair [P]|DNA recombination [P]	catalytic activity [F]|DNA metabolic process [P]|adenyl nucleotide binding [F]|cellular biosynthetic process [P]|nitrogen compound metabolic process [P]|binding [F]|biosynthetic process [P]|primary metabolic process [P]|macromolecule biosynthetic process [P]|cellular metabolic process [P]|biological_process [P]|nucleic acid metabolic process [P]|GO:0035639|metabolic process [P]|purine nucleotide …
MZ00019454	GRMZM2G069726_T01	816818	GO:0005525|GO:0005622|GO:0007264	GO:0032555|GO:0005623|GO:0032553|GO:0003674|GO:0050789|GO:0065007|GO:0019001|GO:0005488|GO:0050794|GO:0000166|GO:0005575|GO:0007165|GO:0008150|GO:0035556|GO:0044464|GO:0035639|GO:0032561|GO:0050896|GO:0051716|GO:0023052|GO:0017076|GO:0009987	GTP binding [F]|intracellular [C]|small GTPase mediated signal transduction [P]	purine ribonucleotide binding [F]|cell [C]|ribonucleotide binding [F]|molecular_function [F]|regulation of biological process [P]|biological regulation [P]|guanyl nucleotide binding [F]|binding [F]|regulation of cellular process [P]|nucleotide binding [F]|cellular_component [C]|signal transduction [P]|biological_process [P]|intracellular signal transduction [P]|cell part [C]|GO:0035639|guanyl rib…
MZ00019468	GRMZM2G162697_T02	818732	GO:0003677|GO:0003899|GO:0005634|GO:0006350	GO:0044424|GO:0005623|GO:0003824|GO:0005622|GO:0044249|GO:0043231|GO:0006807|GO:0043229|GO:0005488|GO:0043226|GO:0043227|GO:0009058|GO:0009059|GO:0044238|GO:0044237|GO:0016779|GO:0008150|GO:0090304|GO:0008152|GO:0016772|GO:0034062|GO:0034641|GO:0003674|GO:0003676|GO:0034645|GO:0006139|GO:0005575|GO:0043170|GO:0016740|GO:0044260|GO:0044464|GO:0010467|GO:0009987	DNA binding [F]|DNA-directed RNA polymerase activity [F]|nucleus [C]|transcription [P]	intracellular part [C]|cell [C]|catalytic activity [F]|intracellular [C]|cellular biosynthetic process [P]|intracellular membrane-bounded organelle [C]|nitrogen compound metabolic process [P]|intracellular organelle [C]|binding [F]|organelle [C]|membrane-bounded organelle [C]|biosynthetic process [P]|macromolecule biosynthetic process [P]|primary metabolic process [P]|cellular metabolic process […
MZ00019518	GRMZM2G024482_T02	4344973	GO:0005737|GO:0006633|GO:0016836	GO:0044255|GO:0044424|GO:0005623|GO:0003824|GO:0005622|GO:0044249|GO:0046394|GO:0006629|GO:0042180|GO:0006631|GO:0009058|GO:0006082|GO:0044238|GO:0044237|GO:0008150|GO:0016835|GO:0032787|GO:0008152|GO:0016053|GO:0016829|GO:0003674|GO:0019752|GO:0044281|GO:0044283|GO:0043436|GO:0005575|GO:0008610|GO:0044464|GO:0009987	cytoplasm [C]|fatty acid biosynthetic process [P]|hydro-lyase activity [F]	cellular lipid metabolic process [P]|intracellular part [C]|cell [C]|catalytic activity [F]|intracellular [C]|cellular biosynthetic process [P]|carboxylic acid biosynthetic process [P]|lipid metabolic process [P]|cellular ketone metabolic process [P]|fatty acid metabolic process [P]|biosynthetic process [P]|organic acid metabolic process [P]|primary metabolic process [P]|cellular metabolic proces…
MZ00019541	GRMZM2G334457	839032	GO:0005634|GO:0006355|GO:0009737|GO:0016481|GO:0016564	GO:0044424|GO:0009892|GO:0005623|GO:0005622|GO:0050789|GO:0009889|GO:0009890|GO:0031326|GO:0031327|GO:0043231|GO:0031324|GO:0006807|GO:0043229|GO:0050794|GO:0043226|GO:0043227|GO:0031323|GO:0010033|GO:0032774|GO:0009058|GO:0009059|GO:0008150|GO:0051172|GO:0090304|GO:0008152|GO:0051171|GO:0034641|GO:0003674|GO:0048523|GO:0034645|GO:0006139|GO:0051252|GO:0010605|GO:0048519|GO:0019219|GO:0005575|GO:…	nucleus [C]|regulation of transcription, DNA-dependent [P]|response to abscisic acid stimulus [P]|negative regulation of transcription [P]|transcription repressor activity [F]	intracellular part [C]|negative regulation of metabolic process [P]|cell [C]|intracellular [C]|regulation of biological process [P]|regulation of biosynthetic process [P]|negative regulation of biosynthetic process [P]|regulation of cellular biosynthetic process [P]|negative regulation of cellular biosynthetic process [P]|intracellular membrane-bounded organelle [C]|negative regulation of cellula…
MZ00019549	GRMZM2G042442_T01	834422	GO:0005634|GO:0008270|GO:0016568|GO:0018024	GO:0042054|GO:0044424|GO:0003824|GO:0005623|GO:0005622|GO:0043231|GO:0071842|GO:0071841|GO:0071840|GO:0043229|GO:0005488|GO:0046872|GO:0043226|GO:0043227|GO:0043167|GO:0006325|GO:0008757|GO:0016279|GO:0016278|GO:0008276|GO:0046914|GO:0051276|GO:0008150|GO:0006996|GO:0003674|GO:0008168|GO:0008170|GO:0043169|GO:0005575|GO:0016740|GO:0016741|GO:0044464|GO:0009987|GO:0016043	nucleus [C]|zinc ion binding [F]|chromatin modification [P]|histone-lysine N-methyltransferase activity [F]	histone methyltransferase activity [F]|intracellular part [C]|catalytic activity [F]|cell [C]|intracellular [C]|intracellular membrane-bounded organelle [C]|cellular component organization at cellular level [P]|cellular component organization or biogenesis at cellular level [P]|cellular component organization or biogenesis [P]|intracellular organelle [C]|binding [F]|metal ion binding [F]|organell…
MZ00019552	GRMZM2G377904	829536	GO:0003824|GO:0004722|GO:0005739|GO:0006470|GO:0008287	GO:0044424|GO:0005623|GO:0005622|GO:0016791|GO:0043231|GO:0016788|GO:0043229|GO:0019538|GO:0043226|GO:0016787|GO:0043227|GO:0006796|GO:0044238|GO:0044237|GO:0044444|GO:0043412|GO:0008150|GO:0006793|GO:0008152|GO:0032991|GO:0005737|GO:0003674|GO:0006464|GO:0016311|GO:0005575|GO:0042578|GO:0004721|GO:0043170|GO:0044267|GO:0043234|GO:0044260|GO:0044464|GO:0009987	catalytic activity [F]|protein serine/threonine phosphatase activity [F]|mitochondrion [C]|protein amino acid dephosphorylation [P]|protein serine/threonine phosphatase complex [C]	intracellular part [C]|cell [C]|intracellular [C]|phosphatase activity [F]|intracellular membrane-bounded organelle [C]|hydrolase activity, acting on ester bonds [F]|intracellular organelle [C]|protein metabolic process [P]|organelle [C]|hydrolase activity [F]|membrane-bounded organelle [C]|phosphate metabolic process [P]|primary metabolic process [P]|cellular metabolic process [P]|cytoplasmic pa…
MZ00019579	GRMZM2G124281_T02	844411	GO:0005759	GO:0005739|GO:0044424|GO:0005623|GO:0005737|GO:0005622|GO:0044429|GO:0043231|GO:0043229|GO:0043226|GO:0043227|GO:0044422|GO:0005575|GO:0044444|GO:0043233|GO:0044446|GO:0031974|GO:0070013|GO:0044464	mitochondrial matrix [C]	mitochondrion [C]|intracellular part [C]|cell [C]|cytoplasm [C]|intracellular [C]|mitochondrial part [C]|intracellular membrane-bounded organelle [C]|intracellular organelle [C]|organelle [C]|membrane-bounded organelle [C]|organelle part [C]|cellular_component [C]|cytoplasmic part [C]|organelle lumen [C]|intracellular organelle part [C]|membrane-enclosed lumen [C]|intracellular organelle lumen [C…
MZ00019601	GRMZM2G076688_T03	838746	GO:0016020	GO:0005575|GO:0005623|GO:0044464	membrane [C]	cellular_component [C]|cell [C]|cell part [C]
MZ00019607, MZ00051077	GRMZM2G128432_T01	841183|834508	GO:0003697|GO:0006260	GO:0034641|GO:0003674|GO:0003677|GO:0006259|GO:0003676|GO:0034645|GO:0044249|GO:0006807|GO:0006139|GO:0005488|GO:0009058|GO:0044238|GO:0009059|GO:0043566|GO:0044237|GO:0043170|GO:0008150|GO:0044260|GO:0090304|GO:0008152|GO:0009987	single-stranded DNA binding [F]|DNA replication [P]	cellular nitrogen compound metabolic process [P]|molecular_function [F]|DNA binding [F]|DNA metabolic process [P]|nucleic acid binding [F]|cellular macromolecule biosynthetic process [P]|cellular biosynthetic process [P]|nitrogen compound metabolic process [P]|nucleobase, nucleoside, nucleotide and nucleic acid metabolic process [P]|binding [F]|biosynthetic process [P]|primary metabolic process […
MZ00019620	GRMZM2G063806_T01		GO:0008236|GO:0016021	GO:0017171|GO:0044425|GO:0003824|GO:0005623|GO:0016020|GO:0003674|GO:0008233|GO:0016787|GO:0005575|GO:0031224|GO:0044464|GO:0070011	serine-type peptidase activity [F]|integral to membrane [C]	serine hydrolase activity [F]|membrane part [C]|catalytic activity [F]|cell [C]|membrane [C]|molecular_function [F]|peptidase activity [F]|hydrolase activity [F]|cellular_component [C]|intrinsic to membrane [C]|cell part [C]|peptidase activity, acting on L-amino acid peptides [F]
MZ00019623	GRMZM2G074805_T01	818300	GO:0005215|GO:0006810|GO:0016020|GO:0055085	GO:0005575|GO:0005623|GO:0003674|GO:0008150|GO:0051179|GO:0044464|GO:0051234|GO:0009987	transporter activity [F]|transport [P]|membrane [C]|transmembrane transport [P]	cellular_component [C]|cell [C]|molecular_function [F]|biological_process [P]|localization [P]|cell part [C]|establishment of localization [P]|cellular process [P]
MZ00019648	GRMZM2G007675_T03	835568	GO:0005097|GO:0005622|GO:0032313	GO:0050790|GO:0006195|GO:0005623|GO:0009894|GO:0050789|GO:0051056|GO:0046039|GO:0009203|GO:0006807|GO:0050794|GO:0031323|GO:0009207|GO:0009205|GO:0034656|GO:0030234|GO:0043087|GO:0009056|GO:0009199|GO:0008150|GO:0023051|GO:0006184|GO:0008152|GO:0023052|GO:0051336|GO:0051171|GO:0007265|GO:0007264|GO:0034641|GO:0009259|GO:0003674|GO:0006163|GO:0009261|GO:0008047|GO:0032318|GO:0030811|GO:0046483|GO:…	Rab GTPase activator activity [F]|intracellular [C]|regulation of Rab GTPase activity [P]	regulation of catalytic activity [P]|purine nucleotide catabolic process [P]|cell [C]|regulation of catabolic process [P]|regulation of biological process [P]|regulation of small GTPase mediated signal transduction [P]|GTP metabolic process [P]|ribonucleoside triphosphate catabolic process [P]|nitrogen compound metabolic process [P]|regulation of cellular process [P]|regulation of cellular metabo…
MZ00019712	AC233960.1_FGT002	542073	GO:0005740|GO:0007585|GO:0055114	GO:0032501|GO:0005739|GO:0044424|GO:0005623|GO:0005737|GO:0005622|GO:0044429|GO:0043231|GO:0043229|GO:0043226|GO:0031967|GO:0043227|GO:0044422|GO:0005575|GO:0044444|GO:0008150|GO:0044446|GO:0031975|GO:0044464|GO:0008152	mitochondrial envelope [C]|respiratory gaseous exchange [P]|oxidation reduction [P]	multicellular organismal process [P]|mitochondrion [C]|intracellular part [C]|cell [C]|cytoplasm [C]|intracellular [C]|mitochondrial part [C]|intracellular membrane-bounded organelle [C]|intracellular organelle [C]|organelle [C]|organelle envelope [C]|membrane-bounded organelle [C]|organelle part [C]|cellular_component [C]|cytoplasmic part [C]|biological_process [P]|intracellular organelle part […
MZ00019731	GRMZM2G473347_T01	837783	GO:0006352|GO:0006355|GO:0008270|GO:0030528|GO:0045449	GO:2000112|GO:0050789|GO:0009889|GO:0065007|GO:0044249|GO:0031326|GO:0006807|GO:0005488|GO:0050794|GO:0046872|GO:0043167|GO:0031323|GO:0032774|GO:0009058|GO:0009059|GO:0044238|GO:0044237|GO:0046914|GO:0016070|GO:0008150|GO:0090304|GO:0008152|GO:0051171|GO:0034641|GO:0003674|GO:0034645|GO:0006139|GO:0051252|GO:0019219|GO:0043169|GO:0060255|GO:0006350|GO:0043170|GO:0006351|GO:0080090|GO:0019222|GO:…	transcription initiation [P]|regulation of transcription, DNA-dependent [P]|zinc ion binding [F]|transcription regulator activity [F]|regulation of transcription [P]	regulation of cellular macromolecule biosynthetic process [P]|regulation of biological process [P]|regulation of biosynthetic process [P]|biological regulation [P]|cellular biosynthetic process [P]|regulation of cellular biosynthetic process [P]|nitrogen compound metabolic process [P]|binding [F]|regulation of cellular process [P]|metal ion binding [F]|ion binding [F]|regulation of cellular metab…
MZ00019768	GRMZM2G177424_T01	4343171	GO:0008168|GO:0008171|GO:0046983	GO:0003824|GO:0003674|GO:0016740|GO:0016741|GO:0005515|GO:0005488	methyltransferase activity [F]|O-methyltransferase activity [F]|protein dimerization activity [F]	catalytic activity [F]|molecular_function [F]|transferase activity [F]|transferase activity, transferring one-carbon groups [F]|protein binding [F]|binding [F]
MZ00019775	GRMZM2G159160_T03	100274063	GO:0016020	GO:0005575|GO:0005623|GO:0044464	membrane [C]	cellular_component [C]|cell [C]|cell part [C]
MZ00019842	GRMZM2G032104_T01	827480	GO:0003723|GO:0006396|GO:0008173	GO:0003824|GO:0034641|GO:0003674|GO:0003676|GO:0008168|GO:0006807|GO:0006139|GO:0005488|GO:0044238|GO:0044237|GO:0043170|GO:0016070|GO:0016740|GO:0008150|GO:0016741|GO:0044260|GO:0090304|GO:0008152|GO:0010467|GO:0009987	RNA binding [F]|RNA processing [P]|RNA methyltransferase activity [F]	catalytic activity [F]|cellular nitrogen compound metabolic process [P]|molecular_function [F]|nucleic acid binding [F]|methyltransferase activity [F]|nitrogen compound metabolic process [P]|nucleobase, nucleoside, nucleotide and nucleic acid metabolic process [P]|binding [F]|primary metabolic process [P]|cellular metabolic process [P]|macromolecule metabolic process [P]|RNA metabolic process [P]…
MZ00019892	GRMZM2G440537_T02	824483	GO:0003674|GO:0005730|GO:0006542	GO:0044424|GO:0005623|GO:0005622|GO:0044428|GO:0044249|GO:0046394|GO:0043231|GO:0006807|GO:0043228|GO:0042180|GO:0043229|GO:0043226|GO:0043227|GO:0005634|GO:0009084|GO:0044422|GO:0009058|GO:0006082|GO:0008652|GO:0044238|GO:0044237|GO:0009309|GO:0009308|GO:0008150|GO:0031974|GO:0044446|GO:0070013|GO:0009064|GO:0008152|GO:0006520|GO:0044106|GO:0031981|GO:0016053|GO:0034641|GO:0019752|GO:0044281|GO:…	molecular_function [F]|nucleolus [C]|glutamine biosynthetic process [P]	intracellular part [C]|cell [C]|intracellular [C]|nuclear part [C]|cellular biosynthetic process [P]|carboxylic acid biosynthetic process [P]|intracellular membrane-bounded organelle [C]|nitrogen compound metabolic process [P]|non-membrane-bounded organelle [C]|cellular ketone metabolic process [P]|intracellular organelle [C]|organelle [C]|membrane-bounded organelle [C]|nucleus [C]|glutamine fami…
MZ00019923	GRMZM5G833563_T02	837592	GO:0003677|GO:0003824|GO:0005622	GO:0005575|GO:0005623|GO:0003674|GO:0003676|GO:0044464|GO:0005488	DNA binding [F]|catalytic activity [F]|intracellular [C]	cellular_component [C]|cell [C]|molecular_function [F]|nucleic acid binding [F]|cell part [C]|binding [F]
MZ00020000	GRMZM5G826801	4327879	GO:0000311|GO:0003735|GO:0006412|GO:0009295|GO:0009507|GO:0009535|GO:0009570|GO:0009579|GO:0042742	GO:0044424|GO:0009617|GO:0005623|GO:0016020|GO:0005622|GO:0043231|GO:0043228|GO:0043229|GO:0019538|GO:0043226|GO:0043227|GO:0044422|GO:0009058|GO:0009059|GO:0005840|GO:0044444|GO:0008150|GO:0044446|GO:0009607|GO:0044434|GO:0008152|GO:0044435|GO:0044436|GO:0015934|GO:0005737|GO:0003674|GO:0005198|GO:0006950|GO:0009534|GO:0034645|GO:0009532|GO:0000313|GO:0000315|GO:0006952|GO:0005575|GO:0055035|GO:…	plastid large ribosomal subunit [C]|structural constituent of ribosome [F]|translation [P]|nucleoid [C]|chloroplast [C]|chloroplast thylakoid membrane [C]|chloroplast stroma [C]|thylakoid [C]|defense response to bacterium [P]	intracellular part [C]|response to bacterium [P]|cell [C]|membrane [C]|intracellular [C]|intracellular membrane-bounded organelle [C]|non-membrane-bounded organelle [C]|intracellular organelle [C]|protein metabolic process [P]|organelle [C]|membrane-bounded organelle [C]|organelle part [C]|biosynthetic process [P]|macromolecule biosynthetic process [P]|ribosome [C]|cytoplasmic part [C]|biological…
MZ00020140	GRMZM2G087196_T01	824866	GO:0005634	GO:0005575|GO:0044424|GO:0005623|GO:0005622|GO:0043231|GO:0044464|GO:0043229|GO:0043226|GO:0043227	nucleus [C]	cellular_component [C]|intracellular part [C]|cell [C]|intracellular [C]|intracellular membrane-bounded organelle [C]|cell part [C]|intracellular organelle [C]|organelle [C]|membrane-bounded organelle [C]
MZ00020143, MZ00034286	GRMZM2G036908_T07	100192051	GO:0006812|GO:0008324|GO:0016020|GO:0055085	GO:0005623|GO:0003674|GO:0006811|GO:0006810|GO:0022891|GO:0022857|GO:0022892|GO:0005575|GO:0005215|GO:0008150|GO:0051179|GO:0044464|GO:0015075|GO:0051234|GO:0009987	cation transport [P]|cation transmembrane transporter activity [F]|membrane [C]|transmembrane transport [P]	cell [C]|molecular_function [F]|ion transport [P]|transport [P]|substrate-specific transmembrane transporter activity [F]|transmembrane transporter activity [F]|substrate-specific transporter activity [F]|cellular_component [C]|transporter activity [F]|biological_process [P]|localization [P]|cell part [C]|ion transmembrane transporter activity [F]|establishment of localization [P]|cellular proces…
MZ00020149	GRMZM2G154211_T03	824353	GO:0005215|GO:0006810|GO:0016021|GO:0055085	GO:0044425|GO:0005575|GO:0005623|GO:0016020|GO:0003674|GO:0031224|GO:0008150|GO:0051179|GO:0044464|GO:0051234|GO:0009987	transporter activity [F]|transport [P]|integral to membrane [C]|transmembrane transport [P]	membrane part [C]|cellular_component [C]|cell [C]|membrane [C]|molecular_function [F]|intrinsic to membrane [C]|biological_process [P]|localization [P]|cell part [C]|establishment of localization [P]|cellular process [P]
MZ00020175	GRMZM2G067235_T01	100275190	GO:0005160|GO:0006816|GO:0016020|GO:0016049	GO:0006812|GO:0005623|GO:0070838|GO:0090066|GO:0065007|GO:0006811|GO:0006810|GO:0071840|GO:0005488|GO:0030001|GO:0008150|GO:0051179|GO:0065008|GO:0032535|GO:0008361|GO:0003674|GO:0072511|GO:0005126|GO:0005575|GO:0040007|GO:0005102|GO:0005515|GO:0044464|GO:0051234|GO:0009987|GO:0016043	transforming growth factor beta receptor binding [F]|calcium ion transport [P]|membrane [C]|cell growth [P]	cation transport [P]|cell [C]|divalent metal ion transport [P]|regulation of anatomical structure size [P]|biological regulation [P]|ion transport [P]|transport [P]|cellular component organization or biogenesis [P]|binding [F]|metal ion transport [P]|biological_process [P]|localization [P]|regulation of biological quality [P]|regulation of cellular component size [P]|regulation of cell size [P]|m…
MZ00020272	GRMZM2G128092_T02	831538	GO:0006364|GO:0032040|GO:0000166|GO:0005730|GO:0009793|GO:0009880|GO:0051301	GO:0044424|GO:0005623|GO:0005622|GO:0000003|GO:0044428|GO:0048316|GO:0071843|GO:0043231|GO:0006807|GO:0043228|GO:0071841|GO:0071840|GO:0043229|GO:0005488|GO:0043226|GO:0043227|GO:0044422|GO:0003006|GO:0009791|GO:0009790|GO:0007275|GO:0034660|GO:0008150|GO:0044446|GO:0090304|GO:0008152|GO:0010154|GO:0042254|GO:0034641|GO:0003674|GO:0044085|GO:0007389|GO:0006139|GO:0005575|GO:0043233|GO:0043232|GO:…	rRNA processing [P]|small-subunit processome [C]|nucleotide binding [F]|nucleolus [C]|embryo development ending in seed dormancy [P]|embryonic pattern specification [P]|cell division [P]	intracellular part [C]|cell [C]|intracellular [C]|reproduction [P]|nuclear part [C]|seed development [P]|cellular component biogenesis at cellular level [P]|intracellular membrane-bounded organelle [C]|nitrogen compound metabolic process [P]|non-membrane-bounded organelle [C]|cellular component organization or biogenesis at cellular level [P]|cellular component organization or biogenesis [P]|intr…
MZ00020303	GRMZM2G002652_T01	816585	GO:0006520|GO:0008483|GO:0009058|GO:0016769|GO:0016847|GO:0030170	GO:0016829|GO:0003824|GO:0034641|GO:0003674|GO:0048037|GO:0019752|GO:0044281|GO:0019842|GO:0006807|GO:0042180|GO:0005488|GO:0043436|GO:0006082|GO:0044238|GO:0044237|GO:0009308|GO:0016740|GO:0016846|GO:0008150|GO:0070279|GO:0008152|GO:0044106|GO:0009987	cellular amino acid metabolic process [P]|transaminase activity [F]|biosynthetic process [P]|transferase activity, transferring nitrogenous groups [F]|1-aminocyclopropane-1-carboxylate synthase activity [F]|pyridoxal phosphate binding [F]	lyase activity [F]|catalytic activity [F]|cellular nitrogen compound metabolic process [P]|molecular_function [F]|cofactor binding [F]|carboxylic acid metabolic process [P]|small molecule metabolic process [P]|vitamin binding [F]|nitrogen compound metabolic process [P]|cellular ketone metabolic process [P]|binding [F]|oxoacid metabolic process [P]|organic acid metabolic process [P]|primary metabo…
MZ00020365	GRMZM2G109201_T01	832002	GO:0004413|GO:0005215|GO:0005524|GO:0006566|GO:0006810|GO:0016020|GO:0016021|GO:0022891|GO:0055085	GO:0044425|GO:0003824|GO:0005623|GO:0030554|GO:0006807|GO:0042180|GO:0005488|GO:0022892|GO:0006082|GO:0044238|GO:0044237|GO:0009308|GO:0031224|GO:0008150|GO:0051179|GO:0009066|GO:0016773|GO:0035639|GO:0008152|GO:0016772|GO:0044106|GO:0006520|GO:0017076|GO:0019202|GO:0032555|GO:0001883|GO:0001882|GO:0034641|GO:0032553|GO:0003674|GO:0019752|GO:0032559|GO:0044281|GO:0022857|GO:0016301|GO:0000166|GO:…	homoserine kinase activity [F]|transporter activity [F]|ATP binding [F]|threonine metabolic process [P]|transport [P]|membrane [C]|integral to membrane [C]|substrate-specific transmembrane transporter activity [F]|transmembrane transport [P]	membrane part [C]|catalytic activity [F]|cell [C]|adenyl nucleotide binding [F]|nitrogen compound metabolic process [P]|cellular ketone metabolic process [P]|binding [F]|substrate-specific transporter activity [F]|organic acid metabolic process [P]|primary metabolic process [P]|cellular metabolic process [P]|amine metabolic process [P]|intrinsic to membrane [C]|biological_process [P]|localization…
MZ00020450	GRMZM2G133359_T02	821203	GO:0003824|GO:0006535|GO:0008152|GO:0030170|GO:0004124|GO:0009507|GO:0010310|GO:0015979|GO:0019344	GO:0044424|GO:0005623|GO:0050789|GO:0005622|GO:0046394|GO:0043231|GO:0006807|GO:0006563|GO:0043229|GO:0005488|GO:0050794|GO:0043226|GO:0006800|GO:0031323|GO:0043227|GO:0006082|GO:0009058|GO:0008652|GO:0044444|GO:0008150|GO:0070279|GO:0006790|GO:0009070|GO:0009069|GO:0016053|GO:0016829|GO:0034641|GO:0005737|GO:0003674|GO:0006534|GO:0005575|GO:0019222|GO:0044464|GO:0009987|GO:0019842|GO:0065007|GO:…	catalytic activity [F]|cysteine biosynthetic process from serine [P]|metabolic process [P]|pyridoxal phosphate binding [F]|cysteine synthase activity [F]|chloroplast [C]|regulation of hydrogen peroxide metabolic process [P]|photosynthesis [P]|cysteine biosynthetic process [P]	intracellular part [C]|cell [C]|regulation of biological process [P]|intracellular [C]|carboxylic acid biosynthetic process [P]|intracellular membrane-bounded organelle [C]|nitrogen compound metabolic process [P]|L-serine metabolic process [P]|intracellular organelle [C]|binding [F]|regulation of cellular process [P]|organelle [C]|oxygen and reactive oxygen species metabolic process [P]|regulatio…
MZ00020502	GRMZM2G110289_T01	837591	GO:0005739|GO:0009507|GO:0009536|GO:0009793|GO:0009941	GO:0044424|GO:0005623|GO:0048856|GO:0000003|GO:0005622|GO:0048316|GO:0043231|GO:0043229|GO:0043226|GO:0043227|GO:0048608|GO:0044422|GO:0003006|GO:0009791|GO:0009790|GO:0044444|GO:0007275|GO:0008150|GO:0044446|GO:0031975|GO:0044434|GO:0044435|GO:0022414|GO:0010154|GO:0032501|GO:0005737|GO:0032502|GO:0031967|GO:0009526|GO:0005575|GO:0044464	mitochondrion [C]|chloroplast [C]|plastid [C]|embryo development ending in seed dormancy [P]|chloroplast envelope [C]	intracellular part [C]|cell [C]|anatomical structure development [P]|reproduction [P]|intracellular [C]|seed development [P]|intracellular membrane-bounded organelle [C]|intracellular organelle [C]|organelle [C]|membrane-bounded organelle [C]|reproductive structure development [P]|organelle part [C]|developmental process involved in reproduction [P]|post-embryonic development [P]|embryo developme…
MZ00020520	GRMZM5G838961_T01	819128	GO:0006886|GO:0016020	GO:0034613|GO:0005623|GO:0045184|GO:0051649|GO:0006810|GO:0015031|GO:0008104|GO:0046907|GO:0005575|GO:0008150|GO:0051179|GO:0033036|GO:0044464|GO:0070727|GO:0051234|GO:0051641|GO:0009987	intracellular protein transport [P]|membrane [C]	cellular protein localization [P]|cell [C]|establishment of protein localization [P]|establishment of localization in cell [P]|transport [P]|protein transport [P]|protein localization [P]|intracellular transport [P]|cellular_component [C]|biological_process [P]|localization [P]|macromolecule localization [P]|cell part [C]|cellular macromolecule localization [P]|establishment of localization [P]|c…
MZ00020524	GRMZM2G045287_T01	821233	GO:0005794|GO:0007047|GO:0008466|GO:0009505|GO:0016758|GO:0030054|GO:0030244	GO:0044425|GO:0044424|GO:0003824|GO:0005976|GO:0005623|GO:0005622|GO:0016020|GO:0046527|GO:0005618|GO:0043231|GO:0071841|GO:0043229|GO:0071840|GO:0043226|GO:0005975|GO:0043227|GO:0009058|GO:0009059|GO:0044444|GO:0070882|GO:0008150|GO:0044042|GO:0008152|GO:0000271|GO:0044459|GO:0005737|GO:0003674|GO:0034645|GO:0016051|GO:0033692|GO:0009250|GO:0030243|GO:0005575|GO:0035251|GO:0044464|GO:0071944|GO:…	Golgi apparatus [C]|cellular cell wall organization [P]|glycogenin glucosyltransferase activity [F]|plant-type cell wall [C]|transferase activity, transferring hexosyl groups [F]|cell junction [C]|cellulose biosynthetic process [P]	membrane part [C]|intracellular part [C]|catalytic activity [F]|polysaccharide metabolic process [P]|cell [C]|intracellular [C]|membrane [C]|glucosyltransferase activity [F]|cell wall [C]|intracellular membrane-bounded organelle [C]|cellular component organization or biogenesis at cellular level [P]|intracellular organelle [C]|cellular component organization or biogenesis [P]|organelle [C]|carboh…
MZ00020638	GRMZM2G050394_T06	828074	GO:0005215|GO:0005488|GO:0005739|GO:0005743|GO:0006810|GO:0006839|GO:0016020|GO:0055085	GO:0044424|GO:0005623|GO:0051649|GO:0005622|GO:0044429|GO:0043231|GO:0043229|GO:0043226|GO:0043227|GO:0044422|GO:0031090|GO:0044444|GO:0008150|GO:0044446|GO:0051179|GO:0031975|GO:0019866|GO:0005737|GO:0003674|GO:0005740|GO:0031967|GO:0046907|GO:0031966|GO:0005575|GO:0044464|GO:0051234|GO:0051641|GO:0009987	transporter activity [F]|binding [F]|mitochondrion [C]|mitochondrial inner membrane [C]|transport [P]|mitochondrial transport [P]|membrane [C]|transmembrane transport [P]	intracellular part [C]|cell [C]|establishment of localization in cell [P]|intracellular [C]|mitochondrial part [C]|intracellular membrane-bounded organelle [C]|intracellular organelle [C]|organelle [C]|membrane-bounded organelle [C]|organelle part [C]|organelle membrane [C]|cytoplasmic part [C]|biological_process [P]|intracellular organelle part [C]|localization [P]|envelope [C]|organelle inner m…
MZ00020648	GRMZM2G102583_T02	816993	GO:0003700|GO:0043565|GO:0045449	GO:2000112|GO:0050789|GO:0009889|GO:0065007|GO:0044249|GO:0031326|GO:0006807|GO:0005488|GO:0050794|GO:0031323|GO:0009058|GO:0009059|GO:0044238|GO:0044237|GO:0008150|GO:0090304|GO:0008152|GO:0051171|GO:0034641|GO:0003674|GO:0003677|GO:0003676|GO:0001071|GO:0034645|GO:0006139|GO:0019219|GO:0060255|GO:0006350|GO:0043170|GO:0080090|GO:0019222|GO:0044260|GO:0010468|GO:0010467|GO:0009987|GO:0010556	sequence-specific DNA binding transcription factor activity [F]|sequence-specific DNA binding [F]|regulation of transcription [P]	regulation of cellular macromolecule biosynthetic process [P]|regulation of biological process [P]|regulation of biosynthetic process [P]|biological regulation [P]|cellular biosynthetic process [P]|regulation of cellular biosynthetic process [P]|nitrogen compound metabolic process [P]|binding [F]|regulation of cellular process [P]|regulation of cellular metabolic process [P]|biosynthetic process …
MZ00020679	GRMZM2G302604_T01	100381931	GO:0005215|GO:0006810|GO:0016020|GO:0016021|GO:0022891|GO:0055085|GO:0005351|GO:0005354|GO:0005355|GO:0005886|GO:0015144|GO:0015145|GO:0015148|GO:0015168|GO:0015575|GO:0015576|GO:0015591|GO:0015749	GO:0044425|GO:0005623|GO:0022892|GO:0008324|GO:0031224|GO:0008150|GO:0051119|GO:0051179|GO:0015665|GO:0008643|GO:0005402|GO:0003674|GO:0015149|GO:0022857|GO:0015146|GO:0015295|GO:0015294|GO:0005575|GO:0022804|GO:0015293|GO:0015291|GO:0071702|GO:0015166|GO:0044464|GO:0071944|GO:0015075|GO:0051234|GO:0009987	transporter activity [F]|transport [P]|membrane [C]|integral to membrane [C]|substrate-specific transmembrane transporter activity [F]|transmembrane transport [P]|sugar:hydrogen symporter activity [F]|galactose transmembrane transporter activity [F]|glucose transmembrane transporter activity [F]||plasma membrane [C]|carbohydrate transmembrane transporter activity [F]|monosaccharide transmembrane …	membrane part [C]|cell [C]|substrate-specific transporter activity [F]|cation transmembrane transporter activity [F]|intrinsic to membrane [C]|biological_process [P]|sugar transmembrane transporter activity [F]|localization [P]|alcohol transmembrane transporter activity [F]|carbohydrate transport [P]|cation:sugar symporter activity [F]|molecular_function [F]|hexose transmembrane transporter activ…
MZ00020684	GRMZM2G092991_T02	4329414	GO:0003684|GO:0005634|GO:0006281|GO:0008853	GO:0004536|GO:0044424|GO:0003824|GO:0005623|GO:0016796|GO:0005622|GO:0006259|GO:0004529|GO:0043231|GO:0016788|GO:0006807|GO:0043229|GO:0005488|GO:0043226|GO:0016787|GO:0043227|GO:0044238|GO:0044237|GO:0008150|GO:0004527|GO:0090304|GO:0008152|GO:0004518|GO:0034641|GO:0003674|GO:0006950|GO:0003677|GO:0003676|GO:0016895|GO:0006139|GO:0033554|GO:0005575|GO:0043170|GO:0044260|GO:0044464|GO:0006974|GO:…	damaged DNA binding [F]|nucleus [C]|DNA repair [P]|exodeoxyribonuclease III activity [F]	deoxyribonuclease activity [F]|intracellular part [C]|catalytic activity [F]|cell [C]|exonuclease activity, active with either ribo- or deoxyribonucleic acids and producing 5'-phosphomonoesters [F]|intracellular [C]|DNA metabolic process [P]|exodeoxyribonuclease activity [F]|intracellular membrane-bounded organelle [C]|hydrolase activity, acting on ester bonds [F]|nitrogen compound metabolic proc…
MZ00020746	GRMZM2G055807	834138	GO:0003676|GO:0003677|GO:0004003|GO:0004386|GO:0005524|GO:0005634|GO:0005737|GO:0006499|GO:0008026|GO:0009411|GO:0009636|GO:0010224|GO:0016787	GO:0044424|GO:0003824|GO:0005623|GO:0005622|GO:0043231|GO:0019538|GO:0043229|GO:0005488|GO:0009628|GO:0043226|GO:0043227|GO:0009058|GO:0009059|GO:0008150|GO:0035639|GO:0008152|GO:0017076|GO:0032555|GO:0001883|GO:0001882|GO:0032553|GO:0003674|GO:0032559|GO:0042157|GO:0034645|GO:0003678|GO:0042158|GO:0000166|GO:0016817|GO:0016818|GO:0005575|GO:0070035|GO:0044464|GO:0050896|GO:0018377|GO:0009987|GO:…	nucleic acid binding [F]|DNA binding [F]|ATP-dependent DNA helicase activity [F]|helicase activity [F]|ATP binding [F]|nucleus [C]|cytoplasm [C]|N-terminal protein myristoylation [P]|ATP-dependent helicase activity [F]|response to UV [P]|response to toxin [P]|response to UV-B [P]|hydrolase activity [F]	intracellular part [C]|catalytic activity [F]|cell [C]|intracellular [C]|intracellular membrane-bounded organelle [C]|protein metabolic process [P]|intracellular organelle [C]|binding [F]|response to abiotic stimulus [P]|organelle [C]|membrane-bounded organelle [C]|biosynthetic process [P]|macromolecule biosynthetic process [P]|biological_process [P]|GO:0035639|metabolic process [P]|purine nucleo…
MZ00020796	GRMZM2G074790_T03	820599	GO:0005515|GO:0005524|GO:0005737|GO:0006457|GO:0042026|GO:0044267	GO:0044424|GO:0005623|GO:0005622|GO:0030554|GO:0019538|GO:0005488|GO:0044238|GO:0044237|GO:0008150|GO:0035639|GO:0008152|GO:0017076|GO:0032555|GO:0001883|GO:0001882|GO:0032553|GO:0003674|GO:0032559|GO:0000166|GO:0005575|GO:0043170|GO:0044260|GO:0044464|GO:0009987	protein binding [F]|ATP binding [F]|cytoplasm [C]|protein folding [P]|protein refolding [P]|cellular protein metabolic process [P]	intracellular part [C]|cell [C]|intracellular [C]|adenyl nucleotide binding [F]|protein metabolic process [P]|binding [F]|primary metabolic process [P]|cellular metabolic process [P]|biological_process [P]|GO:0035639|metabolic process [P]|purine nucleotide binding [F]|purine ribonucleotide binding [F]|purine nucleoside binding [F]|nucleoside binding [F]|ribonucleotide binding [F]|molecular_functi…
MZ00020800	GRMZM2G128454_T01	541789	GO:0005886|GO:0008565|GO:0009306|GO:0015031|GO:0016020|GO:0016021	GO:0044425|GO:0046903|GO:0051649|GO:0045184|GO:0005623|GO:0003674|GO:0006810|GO:0008104|GO:0022892|GO:0032940|GO:0005575|GO:0031224|GO:0005215|GO:0008150|GO:0033036|GO:0051179|GO:0044464|GO:0071944|GO:0051234|GO:0051641|GO:0009987	plasma membrane [C]|protein transporter activity [F]|protein secretion [P]|protein transport [P]|membrane [C]|integral to membrane [C]	membrane part [C]|secretion [P]|establishment of localization in cell [P]|establishment of protein localization [P]|cell [C]|molecular_function [F]|transport [P]|protein localization [P]|substrate-specific transporter activity [F]|secretion by cell [P]|cellular_component [C]|intrinsic to membrane [C]|transporter activity [F]|biological_process [P]|macromolecule localization [P]|localization [P]|c…
MZ00020885, MZ00028351, MZ00048609	GRMZM2G167560_T01	834878	GO:0005622|GO:0008270	GO:0043169|GO:0005575|GO:0005623|GO:0003674|GO:0046914|GO:0044464|GO:0005488|GO:0046872|GO:0043167	intracellular [C]|zinc ion binding [F]	cation binding [F]|cellular_component [C]|cell [C]|molecular_function [F]|transition metal ion binding [F]|cell part [C]|binding [F]|metal ion binding [F]|ion binding [F]
MZ00020956	GRMZM2G115564_T02	816946	GO:0003677|GO:0003899|GO:0006350	GO:0003824|GO:0044249|GO:0006807|GO:0005488|GO:0009058|GO:0009059|GO:0044238|GO:0044237|GO:0016779|GO:0008150|GO:0090304|GO:0008152|GO:0016772|GO:0034062|GO:0034641|GO:0003674|GO:0003676|GO:0034645|GO:0006139|GO:0043170|GO:0016740|GO:0044260|GO:0010467|GO:0009987	DNA binding [F]|DNA-directed RNA polymerase activity [F]|transcription [P]	catalytic activity [F]|cellular biosynthetic process [P]|nitrogen compound metabolic process [P]|binding [F]|biosynthetic process [P]|macromolecule biosynthetic process [P]|primary metabolic process [P]|cellular metabolic process [P]|nucleotidyltransferase activity [F]|biological_process [P]|nucleic acid metabolic process [P]|metabolic process [P]|transferase activity, transferring phosphorus-con…
MZ00020970	GRMZM2G148723_T02	819262	GO:0005634|GO:0030528|GO:0045449	GO:0044424|GO:0005623|GO:2000112|GO:0005622|GO:0050789|GO:0009889|GO:0065007|GO:0044249|GO:0031326|GO:0043231|GO:0006807|GO:0043229|GO:0043226|GO:0050794|GO:0031323|GO:0043227|GO:0009058|GO:0009059|GO:0044238|GO:0044237|GO:0008150|GO:0090304|GO:0008152|GO:0051171|GO:0034641|GO:0003674|GO:0034645|GO:0006139|GO:0019219|GO:0005575|GO:0060255|GO:0006350|GO:0043170|GO:0080090|GO:0019222|GO:0044260|GO:…	nucleus [C]|transcription regulator activity [F]|regulation of transcription [P]	intracellular part [C]|cell [C]|regulation of cellular macromolecule biosynthetic process [P]|intracellular [C]|regulation of biological process [P]|regulation of biosynthetic process [P]|biological regulation [P]|cellular biosynthetic process [P]|regulation of cellular biosynthetic process [P]|intracellular membrane-bounded organelle [C]|nitrogen compound metabolic process [P]|intracellular orga…
MZ00020996	GRMZM2G012213_T01	827390	GO:0005488|GO:0005575|GO:0008150	GO:0003674	binding [F]|cellular_component [C]|biological_process [P]	molecular_function [F]
MZ00021015	GRMZM2G085116_T01	844202|838226|836124|832107|8155581|815036|8054139	GO:0005179|GO:0005198|GO:0005199|GO:0005576|GO:0007155|GO:0015629	GO:0044424|GO:0005623|GO:0005856|GO:0022610|GO:0005622|GO:0003674|GO:0043228|GO:0043229|GO:0043226|GO:0005488|GO:0005575|GO:0043232|GO:0008150|GO:0005102|GO:0005515|GO:0044464|GO:0009987	hormone activity [F]|structural molecule activity [F]|structural constituent of cell wall [F]|extracellular region [C]|cell adhesion [P]|actin cytoskeleton [C]	intracellular part [C]|cell [C]|cytoskeleton [C]|biological adhesion [P]|intracellular [C]|molecular_function [F]|non-membrane-bounded organelle [C]|intracellular organelle [C]|organelle [C]|binding [F]|cellular_component [C]|intracellular non-membrane-bounded organelle [C]|biological_process [P]|receptor binding [F]|protein binding [F]|cell part [C]|cellular process [P]
MZ00021051	GRMZM2G307561_T03	839847	GO:0005887|GO:0008515|GO:0015770	GO:0044425|GO:0016021|GO:0005623|GO:0016020|GO:0006810|GO:0022891|GO:0022892|GO:0031226|GO:0031224|GO:0008150|GO:0051179|GO:0051119|GO:0008643|GO:0044459|GO:0003674|GO:0022857|GO:0015144|GO:0005575|GO:0005215|GO:0015154|GO:0015766|GO:0071702|GO:0044464|GO:0071944|GO:0051234|GO:0005886|GO:0015772	integral to plasma membrane [C]|sucrose transmembrane transporter activity [F]|sucrose transport [P]	membrane part [C]|integral to membrane [C]|cell [C]|membrane [C]|transport [P]|substrate-specific transmembrane transporter activity [F]|substrate-specific transporter activity [F]|intrinsic to plasma membrane [C]|intrinsic to membrane [C]|biological_process [P]|localization [P]|sugar transmembrane transporter activity [F]|carbohydrate transport [P]|plasma membrane part [C]|molecular_function [F]…
MZ00021056	GRMZM2G021439_T01	827497	GO:0003684|GO:0005634|GO:0006281|GO:0008853	GO:0004536|GO:0044424|GO:0003824|GO:0005623|GO:0016796|GO:0005622|GO:0006259|GO:0004529|GO:0043231|GO:0016788|GO:0006807|GO:0043229|GO:0005488|GO:0043226|GO:0016787|GO:0043227|GO:0044238|GO:0044237|GO:0008150|GO:0004527|GO:0090304|GO:0008152|GO:0004518|GO:0034641|GO:0003674|GO:0006950|GO:0003677|GO:0003676|GO:0016895|GO:0006139|GO:0033554|GO:0005575|GO:0043170|GO:0044260|GO:0044464|GO:0006974|GO:…	damaged DNA binding [F]|nucleus [C]|DNA repair [P]|exodeoxyribonuclease III activity [F]	deoxyribonuclease activity [F]|intracellular part [C]|catalytic activity [F]|cell [C]|exonuclease activity, active with either ribo- or deoxyribonucleic acids and producing 5'-phosphomonoesters [F]|intracellular [C]|DNA metabolic process [P]|exodeoxyribonuclease activity [F]|intracellular membrane-bounded organelle [C]|hydrolase activity, acting on ester bonds [F]|nitrogen compound metabolic proc…
MZ00021083	GRMZM2G096815_T02	835833	GO:0003677|GO:0006306|GO:0008152|GO:0008168|GO:0008170	GO:0003824|GO:0050789|GO:0065007|GO:0006259|GO:0006807|GO:0005488|GO:0044238|GO:0044237|GO:0043412|GO:0008150|GO:0043414|GO:0032259|GO:0006304|GO:0090304|GO:0006305|GO:0006730|GO:0034641|GO:0003674|GO:0003676|GO:0044281|GO:0040029|GO:0006139|GO:0060255|GO:0043170|GO:0016740|GO:0016741|GO:0019222|GO:0044260|GO:0010468|GO:0010467|GO:0009987	DNA binding [F]|DNA methylation [P]|metabolic process [P]|methyltransferase activity [F]|N-methyltransferase activity [F]	catalytic activity [F]|regulation of biological process [P]|biological regulation [P]|DNA metabolic process [P]|nitrogen compound metabolic process [P]|binding [F]|primary metabolic process [P]|cellular metabolic process [P]|macromolecule modification [P]|biological_process [P]|macromolecule methylation [P]|methylation [P]|DNA modification [P]|nucleic acid metabolic process [P]|DNA alkylation [P]…
MZ00021186	GRMZM5G874277_T01	821663	GO:0004639|GO:0006164	GO:0003824|GO:0034404|GO:0044249|GO:0006807|GO:0009058|GO:0044238|GO:0044237|GO:0008150|GO:0072522|GO:0072521|GO:0008152|GO:0009117|GO:0034641|GO:0003674|GO:0006163|GO:0044281|GO:0044283|GO:0016881|GO:0046483|GO:0006139|GO:0034654|GO:0006753|GO:0044271|GO:0016874|GO:0009165|GO:0016879|GO:0018130|GO:0009987|GO:0055086	phosphoribosylaminoimidazolesuccinocarboxamide synthase activity [F]|purine nucleotide biosynthetic process [P]	catalytic activity [F]|nucleobase, nucleoside and nucleotide biosynthetic process [P]|cellular biosynthetic process [P]|nitrogen compound metabolic process [P]|biosynthetic process [P]|primary metabolic process [P]|cellular metabolic process [P]|biological_process [P]|GO:0072522|GO:0072521|metabolic process [P]|nucleotide metabolic process [P]|cellular nitrogen compound metabolic process [P]|mole…
MZ00021207	GRMZM2G470556	844241	GO:0003712|GO:0004402|GO:0005634|GO:0006355|GO:0006358|GO:0006473|GO:0009294|GO:0009908|GO:0048573	GO:0044424|GO:0003824|GO:0005623|GO:0005622|GO:0050789|GO:0000003|GO:0009889|GO:0031326|GO:0043231|GO:0006807|GO:0019538|GO:0043229|GO:0050794|GO:0009628|GO:0043226|GO:0043227|GO:0031323|GO:0032774|GO:0009058|GO:0009059|GO:0008415|GO:0003006|GO:0009791|GO:0016407|GO:0007275|GO:0008150|GO:0090304|GO:0008152|GO:0051171|GO:0016410|GO:0034641|GO:0009648|GO:0003674|GO:0034645|GO:0006139|GO:0051252|GO:…	transcription cofactor activity [F]|histone acetyltransferase activity [F]|nucleus [C]|regulation of transcription, DNA-dependent [P]|regulation of transcription from RNA polymerase II promoter, global [P]|protein amino acid acetylation [P]|DNA mediated transformation [P]|flower development [P]|photoperiodism, flowering [P]	intracellular part [C]|catalytic activity [F]|cell [C]|intracellular [C]|regulation of biological process [P]|reproduction [P]|regulation of biosynthetic process [P]|regulation of cellular biosynthetic process [P]|intracellular membrane-bounded organelle [C]|nitrogen compound metabolic process [P]|protein metabolic process [P]|intracellular organelle [C]|regulation of cellular process [P]|respons…
MZ00021314	GRMZM2G119483_T01	100283703	GO:0006457|GO:0031072|GO:0051082	GO:0003674|GO:0019538|GO:0005488|GO:0044238|GO:0044237|GO:0043170|GO:0008150|GO:0044267|GO:0005515|GO:0044260|GO:0008152|GO:0009987	protein folding [P]|heat shock protein binding [F]|unfolded protein binding [F]	molecular_function [F]|protein metabolic process [P]|binding [F]|primary metabolic process [P]|cellular metabolic process [P]|macromolecule metabolic process [P]|biological_process [P]|cellular protein metabolic process [P]|protein binding [F]|cellular macromolecule metabolic process [P]|metabolic process [P]|cellular process [P]
MZ00021578	GRMZM2G138076_T03	823537	GO:0019867	GO:0005575|GO:0005623|GO:0016020|GO:0044464	outer membrane [C]	cellular_component [C]|cell [C]|membrane [C]|cell part [C]
MZ00021641	GRMZM2G088874_T03	100272692	GO:0005524|GO:0005737|GO:0006457	GO:0044424|GO:0005623|GO:0005622|GO:0030554|GO:0019538|GO:0005488|GO:0044238|GO:0044237|GO:0008150|GO:0035639|GO:0008152|GO:0017076|GO:0001883|GO:0032555|GO:0001882|GO:0032553|GO:0003674|GO:0032559|GO:0000166|GO:0005575|GO:0043170|GO:0044267|GO:0044260|GO:0044464|GO:0009987	ATP binding [F]|cytoplasm [C]|protein folding [P]	intracellular part [C]|cell [C]|intracellular [C]|adenyl nucleotide binding [F]|protein metabolic process [P]|binding [F]|primary metabolic process [P]|cellular metabolic process [P]|biological_process [P]|GO:0035639|metabolic process [P]|purine nucleotide binding [F]|purine nucleoside binding [F]|purine ribonucleotide binding [F]|nucleoside binding [F]|ribonucleotide binding [F]|molecular_functi…
MZ00021674	GRMZM2G125832_T01	841177	GO:0015232|GO:0015886|GO:0016020|GO:0017004	GO:0065003|GO:0005623|GO:0006810|GO:0034621|GO:0071842|GO:0071841|GO:0071840|GO:0034622|GO:0051184|GO:0071844|GO:0051181|GO:0008150|GO:0051179|GO:0006461|GO:0043623|GO:0003674|GO:0044085|GO:0071822|GO:0070271|GO:0005575|GO:0005215|GO:0043933|GO:0044464|GO:0051234|GO:0022607|GO:0009987|GO:0016043	heme transporter activity [F]|heme transport [P]|membrane [C]|cytochrome complex assembly [P]	macromolecular complex assembly [P]|cell [C]|transport [P]|cellular macromolecular complex subunit organization [P]|cellular component organization at cellular level [P]|cellular component organization or biogenesis at cellular level [P]|cellular component organization or biogenesis [P]|cellular macromolecular complex assembly [P]|cofactor transporter activity [F]|cellular component assembly at c…
MZ00021719	GRMZM5G846309_T01	8155692	GO:0003735|GO:0005622|GO:0005840|GO:0006412	GO:0044424|GO:0005623|GO:0044249|GO:0043228|GO:0043229|GO:0019538|GO:0043226|GO:0009058|GO:0044238|GO:0009059|GO:0044237|GO:0044444|GO:0008150|GO:0008152|GO:0032991|GO:0030529|GO:0005737|GO:0005198|GO:0003674|GO:0034645|GO:0005575|GO:0043170|GO:0043232|GO:0044267|GO:0044260|GO:0044464|GO:0010467|GO:0009987	structural constituent of ribosome [F]|intracellular [C]|ribosome [C]|translation [P]	intracellular part [C]|cell [C]|cellular biosynthetic process [P]|non-membrane-bounded organelle [C]|intracellular organelle [C]|protein metabolic process [P]|organelle [C]|biosynthetic process [P]|primary metabolic process [P]|macromolecule biosynthetic process [P]|cellular metabolic process [P]|cytoplasmic part [C]|biological_process [P]|metabolic process [P]|macromolecular complex [C]|ribonucl…
MZ00021788	GRMZM2G047187_T01	816201	GO:0005215|GO:0006810|GO:0015520|GO:0016020|GO:0016021|GO:0055085	GO:0044425|GO:0005623|GO:0015297|GO:0022891|GO:0015298|GO:0022890|GO:0015299|GO:0015893|GO:0015300|GO:0015850|GO:0022892|GO:0008324|GO:0031224|GO:0008150|GO:0051179|GO:0042221|GO:0042493|GO:0003674|GO:0022857|GO:0005575|GO:0022804|GO:0015291|GO:0071702|GO:0044464|GO:0015075|GO:0051234|GO:0050896|GO:0015077|GO:0015078|GO:0009987|	transporter activity [F]|transport [P]|mannitol transmembrane transporter activity [F]||membrane [C]|integral to membrane [C]||transmembrane transport [P]	membrane part [C]|cell [C]||antiporter activity [F]|substrate-specific transmembrane transporter activity [F]||solute:cation antiporter activity [F]|inorganic cation transmembrane transporter activity [F]|solute:hydrogen antiporter activity [F]|drug transport [P]|solute:solute antiporter activity [F]|organic alcohol transport [P]|substrate-specific transporter activity [F]|cation transmembrane tr…
MZ00021867	GRMZM2G009443_T01	835165	GO:0000166|GO:0003677|GO:0004518|GO:0005515|GO:0005524|GO:0006289|GO:0016887|GO:0017111|GO:0019538|GO:0005618|GO:0005739|GO:0009507|GO:0009532|GO:0009535|GO:0009570|GO:0009658|GO:0009941|GO:0010380|GO:0031897|GO:0045036|GO:0045037	GO:0044425|GO:0044424|GO:0003824|GO:0016020|GO:0051193|GO:0006810|GO:0031326|GO:0051188|GO:0043231|GO:0071842|GO:0071841|GO:0016788|GO:0006807|GO:0071840|GO:0043229|GO:0005488|GO:0043226|GO:0043227|GO:0031323|GO:0016787|GO:0051186|GO:0044422|GO:0031090|GO:0009058|GO:0044444|GO:0008150|GO:0033036|GO:0051179|GO:0044446|GO:0044434|GO:0090304|GO:0008152|GO:0044435|GO:0044436|GO:0051171|GO:0017076|GO:…	nucleotide binding [F]|DNA binding [F]|nuclease activity [F]|protein binding [F]|ATP binding [F]|nucleotide-excision repair [P]|ATPase activity [F]|nucleoside-triphosphatase activity [F]|protein metabolic process [P]|cell wall [C]|mitochondrion [C]|chloroplast [C]|plastid stroma [C]|chloroplast thylakoid membrane [C]|chloroplast stroma [C]|chloroplast organization [P]|chloroplast envelope [C]|reg…	membrane part [C]|intracellular part [C]|catalytic activity [F]|membrane [C]|regulation of cofactor metabolic process [P]|transport [P]|regulation of cellular biosynthetic process [P]|cofactor biosynthetic process [P]|intracellular membrane-bounded organelle [C]|cellular component organization at cellular level [P]|cellular component organization or biogenesis at cellular level [P]|hydrolase acti…
MZ00021877	GRMZM2G069422	542135	GO:0000166|GO:0005524|GO:0008270|GO:0009507|GO:0016887|GO:0017111	GO:0044424|GO:0003824|GO:0005623|GO:0005622|GO:0030554|GO:0043231|GO:0043229|GO:0043226|GO:0046872|GO:0005488|GO:0016787|GO:0043227|GO:0043167|GO:0016462|GO:0046914|GO:0044444|GO:0035639|GO:0009536|GO:0017076|GO:0032555|GO:0001883|GO:0001882|GO:0032553|GO:0005737|GO:0003674|GO:0032559|GO:0016817|GO:0016818|GO:0043169|GO:0005575|GO:0044464	nucleotide binding [F]|ATP binding [F]|zinc ion binding [F]|chloroplast [C]|ATPase activity [F]|nucleoside-triphosphatase activity [F]	intracellular part [C]|catalytic activity [F]|cell [C]|intracellular [C]|adenyl nucleotide binding [F]|intracellular membrane-bounded organelle [C]|intracellular organelle [C]|organelle [C]|metal ion binding [F]|binding [F]|hydrolase activity [F]|membrane-bounded organelle [C]|ion binding [F]|pyrophosphatase activity [F]|transition metal ion binding [F]|cytoplasmic part [C]|GO:0035639|plastid [C]…
MZ00022020	GRMZM2G086766_T02	100383504	GO:0006865|GO:0016020|GO:0016021	GO:0044425|GO:0005623|GO:0006810|GO:0046942|GO:0015849|GO:0005575|GO:0031224|GO:0008150|GO:0051179|GO:0071702|GO:0015837|GO:0071705|GO:0044464|GO:0051234	amino acid transport [P]|membrane [C]|integral to membrane [C]	membrane part [C]|cell [C]|transport [P]|carboxylic acid transport [P]|organic acid transport [P]|cellular_component [C]|intrinsic to membrane [C]|biological_process [P]|localization [P]|organic substance transport [P]|amine transport [P]|nitrogen compound transport [P]|cell part [C]|establishment of localization [P]
MZ00022069	GRMZM2G040945_T01	816921	GO:0008236|GO:0016021	GO:0017171|GO:0044425|GO:0003824|GO:0005623|GO:0016020|GO:0003674|GO:0008233|GO:0016787|GO:0005575|GO:0031224|GO:0044464|GO:0070011	serine-type peptidase activity [F]|integral to membrane [C]	serine hydrolase activity [F]|membrane part [C]|catalytic activity [F]|cell [C]|membrane [C]|molecular_function [F]|peptidase activity [F]|hydrolase activity [F]|cellular_component [C]|intrinsic to membrane [C]|cell part [C]|peptidase activity, acting on L-amino acid peptides [F]
MZ00022092, MZ00042284	GRMZM2G155348_T03	818752|100273469	GO:0004367|GO:0005737|GO:0005975|GO:0006072|GO:0006813|GO:0008324|GO:0009331|GO:0016491|GO:0016614|GO:0016616|GO:0046168|GO:0051287|GO:0055114	GO:0006812|GO:0044424|GO:0003824|GO:0005623|GO:0005622|GO:0006811|GO:0006810|GO:0005488|GO:0030001|GO:0006796|GO:0015672|GO:0009056|GO:0044444|GO:0008150|GO:0006793|GO:0051179|GO:0008152|GO:0016052|GO:0003674|GO:0000166|GO:0019563|GO:0005575|GO:0005215|GO:0043234|GO:0044464|GO:0015075|GO:0051234|GO:0050662|GO:0009987|GO:0022891|GO:0022892|GO:0044238|GO:0044237|GO:0032991|GO:0006071|GO:0019405|GO:…	glycerol-3-phosphate dehydrogenase [NAD+] activity [F]|cytoplasm [C]|carbohydrate metabolic process [P]|glycerol-3-phosphate metabolic process [P]|potassium ion transport [P]|cation transmembrane transporter activity [F]|glycerol-3-phosphate dehydrogenase complex [C]|oxidoreductase activity [F]|oxidoreductase activity, acting on CH-OH group of donors [F]|oxidoreductase activity, acting on the CH-…	cation transport [P]|intracellular part [C]|catalytic activity [F]|cell [C]|intracellular [C]|ion transport [P]|transport [P]|binding [F]|metal ion transport [P]|phosphate metabolic process [P]|monovalent inorganic cation transport [P]|catabolic process [P]|cytoplasmic part [C]|biological_process [P]|phosphorus metabolic process [P]|localization [P]|metabolic process [P]|carbohydrate catabolic pr…
MZ00022119, MZ00031361	GRMZM2G110398_T04	843521	GO:0005198|GO:0005923|GO:0003674|GO:0005575|GO:0008150	GO:0044459|GO:0044425|GO:0005623|GO:0016020|GO:0070160|GO:0016327|GO:0005911|GO:0043296|GO:0044464|GO:0071944|GO:0030054|GO:0005886	structural molecule activity [F]|tight junction [C]|molecular_function [F]|cellular_component [C]|biological_process [P]	plasma membrane part [C]|membrane part [C]|cell [C]|membrane [C]|occluding junction [C]|apicolateral plasma membrane [C]|cell-cell junction [C]|apical junction complex [C]|cell part [C]|cell periphery [C]|cell junction [C]|plasma membrane [C]
MZ00022209, MZ00039979	GRMZM2G140328	821671	GO:0005388|GO:0005516|GO:0005886|GO:0007338|GO:0009555|GO:0009624|GO:0016020|GO:0043621|GO:0048281|GO:0048367	GO:0003824|GO:0005623|GO:0000003|GO:0015662|GO:0005488|GO:0016787|GO:0046873|GO:0009791|GO:0003006|GO:0007275|GO:0015405|GO:0008150|GO:0009607|GO:0015399|GO:0003674|GO:0043492|GO:0009653|GO:0072509|GO:0016820|GO:0048513|GO:0042626|GO:0016817|GO:0016818|GO:0042625|GO:0005575|GO:0019953|GO:0022804|GO:0005215|GO:0015085|GO:0009886|GO:0044464|GO:0071944|GO:0015075|GO:0019829|GO:0050896|GO:0048856|GO:…	calcium-transporting ATPase activity [F]|calmodulin binding [F]|plasma membrane [C]|single fertilization [P]|pollen development [P]|response to nematode [P]|membrane [C]|protein self-association [F]|inflorescence morphogenesis [P]|shoot development [P]	catalytic activity [F]|cell [C]|reproduction [P]|ATPase activity, coupled to transmembrane movement of ions, phosphorylative mechanism [F]|binding [F]|hydrolase activity [F]|metal ion transmembrane transporter activity [F]|post-embryonic development [P]|developmental process involved in reproduction [P]|multicellular organismal development [P]|P-P-bond-hydrolysis-driven transmembrane transporter …
MZ00022312	GRMZM2G109589_T03	829473	GO:0003824|GO:0003854|GO:0006694|GO:0008152|GO:0009058|GO:0016491|GO:0044237|GO:0050662	GO:0003674|GO:0048037|GO:0016616|GO:0008202|GO:0006629|GO:0005488|GO:0016614|GO:0016229|GO:0044238|GO:0033764|GO:0008150|GO:0008610|GO:0009987	catalytic activity [F]|3-beta-hydroxy-delta5-steroid dehydrogenase activity [F]|steroid biosynthetic process [P]|metabolic process [P]|biosynthetic process [P]|oxidoreductase activity [F]|cellular metabolic process [P]|coenzyme binding [F]	molecular_function [F]|cofactor binding [F]|oxidoreductase activity, acting on the CH-OH group of donors, NAD or NADP as acceptor [F]|steroid metabolic process [P]|lipid metabolic process [P]|binding [F]|oxidoreductase activity, acting on CH-OH group of donors [F]|steroid dehydrogenase activity [F]|primary metabolic process [P]|steroid dehydrogenase activity, acting on the CH-OH group of donors, …
MZ00022535	GRMZM2G047610_T01	828719	GO:0005856|GO:0007160	GO:0044424|GO:0005623|GO:0031589|GO:0022610|GO:0005622|GO:0043228|GO:0043229|GO:0043226|GO:0005575|GO:0043232|GO:0008150|GO:0007155|GO:0044464|GO:0009987	cytoskeleton [C]|cell-matrix adhesion [P]	intracellular part [C]|cell [C]|cell-substrate adhesion [P]|biological adhesion [P]|intracellular [C]|non-membrane-bounded organelle [C]|intracellular organelle [C]|organelle [C]|cellular_component [C]|intracellular non-membrane-bounded organelle [C]|biological_process [P]|cell adhesion [P]|cell part [C]|cellular process [P]
MZ00022781	GRMZM2G031370_T01	4341748	GO:0005097|GO:0005622|GO:0032313	GO:0050790|GO:0006195|GO:0005623|GO:0009894|GO:0050789|GO:0051056|GO:0046039|GO:0009203|GO:0006807|GO:0050794|GO:0031323|GO:0009207|GO:0009205|GO:0034656|GO:0030234|GO:0043087|GO:0009056|GO:0009199|GO:0008150|GO:0023051|GO:0006184|GO:0008152|GO:0023052|GO:0051336|GO:0051171|GO:0007265|GO:0007264|GO:0034641|GO:0009259|GO:0003674|GO:0006163|GO:0009261|GO:0008047|GO:0032318|GO:0030811|GO:0046483|GO:…	Rab GTPase activator activity [F]|intracellular [C]|regulation of Rab GTPase activity [P]	regulation of catalytic activity [P]|purine nucleotide catabolic process [P]|cell [C]|regulation of catabolic process [P]|regulation of biological process [P]|regulation of small GTPase mediated signal transduction [P]|GTP metabolic process [P]|ribonucleoside triphosphate catabolic process [P]|nitrogen compound metabolic process [P]|regulation of cellular process [P]|regulation of cellular metabo…
MZ00022804	GRMZM2G006287_T01	4352254	GO:0003723|GO:0005488	GO:0003674|GO:0003676	RNA binding [F]|binding [F]	molecular_function [F]|nucleic acid binding [F]
MZ00022984	GRMZM2G009563_T02	835187	GO:0008152|GO:0008168|GO:0005737|GO:0006479|GO:0008276	GO:0044424|GO:0005623|GO:0003824|GO:0005622|GO:0019538|GO:0044238|GO:0044237|GO:0043412|GO:0008150|GO:0043414|GO:0008213|GO:0032259|GO:0006730|GO:0003674|GO:0044281|GO:0006464|GO:0005575|GO:0043170|GO:0016740|GO:0016741|GO:0044267|GO:0044260|GO:0044464|GO:0009987	metabolic process [P]|methyltransferase activity [F]|cytoplasm [C]|protein amino acid methylation [P]|protein methyltransferase activity [F]	intracellular part [C]|cell [C]|catalytic activity [F]|intracellular [C]|protein metabolic process [P]|primary metabolic process [P]|cellular metabolic process [P]|macromolecule modification [P]|biological_process [P]|macromolecule methylation [P]|protein amino acid alkylation [P]|methylation [P]|one-carbon metabolic process [P]|molecular_function [F]|small molecule metabolic process [P]|protein …
MZ00023000	GRMZM2G457381_T01	832261	GO:0000166|GO:0003677|GO:0003689|GO:0004176|GO:0004252|GO:0005524|GO:0005622|GO:0005663|GO:0006260|GO:0006508|GO:0006952|GO:0017111|GO:0006974|GO:0009737|GO:0031935|GO:0051570	GO:0044424|GO:0003824|GO:0044427|GO:0033043|GO:0034968|GO:0031326|GO:0071842|GO:0031327|GO:0071841|GO:0031324|GO:0043228|GO:0006807|GO:0071840|GO:0019538|GO:0043229|GO:0043226|GO:0005488|GO:0031323|GO:0016787|GO:0006325|GO:0032774|GO:0010033|GO:0044422|GO:0033044|GO:0009058|GO:0009059|GO:0008150|GO:0044446|GO:0032268|GO:0032259|GO:0060968|GO:0051172|GO:0090304|GO:0008152|GO:0045892|GO:0017076|GO:…	nucleotide binding [F]|DNA binding [F]|DNA clamp loader activity [F]|ATP-dependent peptidase activity [F]|serine-type endopeptidase activity [F]|ATP binding [F]|intracellular [C]|DNA replication factor C complex [C]|DNA replication [P]|proteolysis [P]|defense response [P]|nucleoside-triphosphatase activity [F]|response to DNA damage stimulus [P]|response to abscisic acid stimulus [P]|regulation o…	intracellular part [C]|catalytic activity [F]|chromosomal part [C]|regulation of organelle organization [P]|histone lysine methylation [P]|regulation of cellular biosynthetic process [P]|cellular component organization at cellular level [P]|negative regulation of cellular biosynthetic process [P]|cellular component organization or biogenesis at cellular level [P]|negative regulation of cellular m…
MZ00023017	GRMZM2G023983_T01	839880	GO:0008380|GO:0003723|GO:0003964|GO:0006278	GO:0003824|GO:0006260|GO:0006396|GO:0006259|GO:0044249|GO:0006807|GO:0005488|GO:0009058|GO:0044238|GO:0009059|GO:0044237|GO:0016779|GO:0016070|GO:0008150|GO:0090304|GO:0016772|GO:0008152|GO:0034061|GO:0034641|GO:0003674|GO:0003676|GO:0034645|GO:0006139|GO:0043170|GO:0016740|GO:0044260|GO:0010467|GO:0009987	RNA splicing [P]|RNA binding [F]|RNA-directed DNA polymerase activity [F]|RNA-dependent DNA replication [P]	catalytic activity [F]|DNA replication [P]|RNA processing [P]|DNA metabolic process [P]|cellular biosynthetic process [P]|nitrogen compound metabolic process [P]|binding [F]|biosynthetic process [P]|primary metabolic process [P]|macromolecule biosynthetic process [P]|cellular metabolic process [P]|nucleotidyltransferase activity [F]|RNA metabolic process [P]|biological_process [P]|nucleic acid me…
MZ00023022	GRMZM2G106588_T02	836250	GO:0004499|GO:0006813|GO:0008324|GO:0016491|GO:0050660|GO:0050661|GO:0055114|GO:0004497|GO:0005575	GO:0006812|GO:0003824|GO:0030554|GO:0006811|GO:0006810|GO:0022891|GO:0005488|GO:0022892|GO:0030001|GO:0015672|GO:0016705|GO:0008150|GO:0051179|GO:0016709|GO:0008152|GO:0017076|GO:0001883|GO:0001882|GO:0003674|GO:0048037|GO:0022857|GO:0000166|GO:0005215|GO:0015075|GO:0051234|GO:0050662	flavin-containing monooxygenase activity [F]|potassium ion transport [P]|cation transmembrane transporter activity [F]|oxidoreductase activity [F]|FAD or FADH2 binding	[F]|NADP or NADPH binding [F]|oxidation reduction [P]|monooxygenase activity [F]|cellular_component [C]
MZ00023056	GRMZM2G075900_T01	844231	GO:0004427|GO:0009678|GO:0015992|GO:0016020	GO:0006812|GO:0003824|GO:0005623|GO:0003674|GO:0006811|GO:0006810|GO:0022857|GO:0016787|GO:0016817|GO:0016462|GO:0016818|GO:0005575|GO:0022804|GO:0015672|GO:0005215|GO:0015405|GO:0008150|GO:0051179|GO:0044464|GO:0006818|GO:0051234|GO:0015399	inorganic diphosphatase activity [F]|hydrogen-translocating pyrophosphatase activity [F]|proton transport [P]|membrane [C]	cation transport [P]|catalytic activity [F]|cell [C]|molecular_function [F]|ion transport [P]|transport [P]|transmembrane transporter activity [F]|hydrolase activity [F]|hydrolase activity, acting on acid anhydrides [F]|pyrophosphatase activity [F]|hydrolase activity, acting on acid anhydrides, in phosphorus-containing anhydrides [F]|cellular_component [C]|active transmembrane transporter activit…
MZ00023219	GRMZM2G085005_T04	100274503	GO:0003723	GO:0003674|GO:0003676|GO:0005488	RNA binding [F]	molecular_function [F]|nucleic acid binding [F]|binding [F]
MZ00023249	GRMZM2G034253_T01		GO:0000155|GO:0000156|GO:0000160|GO:0005524|GO:0006355|GO:0007165|GO:0016020|GO:0016310|GO:0016772	GO:0005623|GO:0003824|GO:0050789|GO:0009889|GO:0031326|GO:0006807|GO:0005488|GO:0050794|GO:0031323|GO:0032774|GO:0009058|GO:0006796|GO:0004871|GO:0009059|GO:0008150|GO:0006793|GO:0016775|GO:0090304|GO:0035639|GO:0016773|GO:0008152|GO:0023052|GO:0017076|GO:0051171|GO:0032555|GO:0001883|GO:0001882|GO:0034641|GO:0032553|GO:0003674|GO:0032559|GO:0034645|GO:0006139|GO:0051252|GO:0016301|GO:0000166|GO:…	two-component sensor activity [F]|two-component response regulator activity [F]|two-component signal transduction system (phosphorelay) [P]|ATP binding [F]|regulation of transcription, DNA-dependent [P]|signal transduction [P]|membrane [C]|phosphorylation [P]|transferase activity, transferring phosphorus-containing groups [F]	cell [C]|catalytic activity [F]|regulation of biological process [P]|regulation of biosynthetic process [P]|regulation of cellular biosynthetic process [P]|nitrogen compound metabolic process [P]|binding [F]|regulation of cellular process [P]|regulation of cellular metabolic process [P]|RNA biosynthetic process [P]|biosynthetic process [P]|phosphate metabolic process [P]|signal transducer activit…
MZ00023254	GRMZM2G381404_T01	100193251	GO:0005622|GO:0008270	GO:0043169|GO:0005575|GO:0005623|GO:0003674|GO:0046914|GO:0044464|GO:0005488|GO:0046872|GO:0043167	intracellular [C]|zinc ion binding [F]	cation binding [F]|cellular_component [C]|cell [C]|molecular_function [F]|transition metal ion binding [F]|cell part [C]|binding [F]|metal ion binding [F]|ion binding [F]
MZ00023266	GRMZM2G091560_T02	841273	GO:0006412|GO:0016874	GO:0003824|GO:0003674|GO:0034645|GO:0044249|GO:0019538|GO:0009058|GO:0044238|GO:0009059|GO:0044237|GO:0043170|GO:0008150|GO:0044267|GO:0044260|GO:0008152|GO:0010467|GO:0009987	translation [P]|ligase activity [F]	catalytic activity [F]|molecular_function [F]|cellular macromolecule biosynthetic process [P]|cellular biosynthetic process [P]|protein metabolic process [P]|biosynthetic process [P]|primary metabolic process [P]|macromolecule biosynthetic process [P]|cellular metabolic process [P]|macromolecule metabolic process [P]|biological_process [P]|cellular protein metabolic process [P]|cellular macromole…
MZ00023373	GRMZM2G418258_T01	837440	GO:0000786|GO:0003677|GO:0006334	GO:0044424|GO:0065003|GO:0005623|GO:0044427|GO:0005622|GO:0006333|GO:0065004|GO:0034621|GO:0031497|GO:0006323|GO:0071842|GO:0043228|GO:0071841|GO:0071840|GO:0043229|GO:0034622|GO:0043226|GO:0005488|GO:0006325|GO:0044422|GO:0071844|GO:0051276|GO:0008150|GO:0034728|GO:0006996|GO:0044446|GO:0032991|GO:0071103|GO:0003674|GO:0044085|GO:0003676|GO:0000785|GO:0032993|GO:0005694|GO:0005575|GO:0043232|GO:…	nucleosome [C]|DNA binding [F]|nucleosome assembly [P]	intracellular part [C]|macromolecular complex assembly [P]|cell [C]|chromosomal part [C]|intracellular [C]|chromatin assembly or disassembly [P]|protein-DNA complex assembly [P]|cellular macromolecular complex subunit organization [P]|chromatin assembly [P]|DNA packaging [P]|cellular component organization at cellular level [P]|non-membrane-bounded organelle [C]|cellular component organization or…
MZ00023377	GRMZM2G447984_T01	837440	GO:0000786|GO:0003677|GO:0006334	GO:0044424|GO:0065003|GO:0005623|GO:0044427|GO:0005622|GO:0006333|GO:0065004|GO:0034621|GO:0031497|GO:0006323|GO:0071842|GO:0043228|GO:0071841|GO:0071840|GO:0043229|GO:0034622|GO:0043226|GO:0005488|GO:0006325|GO:0044422|GO:0071844|GO:0051276|GO:0008150|GO:0034728|GO:0006996|GO:0044446|GO:0032991|GO:0071103|GO:0003674|GO:0044085|GO:0003676|GO:0000785|GO:0032993|GO:0005694|GO:0005575|GO:0043232|GO:…	nucleosome [C]|DNA binding [F]|nucleosome assembly [P]	intracellular part [C]|macromolecular complex assembly [P]|cell [C]|chromosomal part [C]|intracellular [C]|chromatin assembly or disassembly [P]|protein-DNA complex assembly [P]|cellular macromolecular complex subunit organization [P]|chromatin assembly [P]|DNA packaging [P]|cellular component organization at cellular level [P]|non-membrane-bounded organelle [C]|cellular component organization or…
MZ00023379	GRMZM2G475899_T01	837440	GO:0000786|GO:0003677|GO:0006334	GO:0044424|GO:0065003|GO:0005623|GO:0044427|GO:0005622|GO:0006333|GO:0065004|GO:0034621|GO:0031497|GO:0006323|GO:0071842|GO:0043228|GO:0071841|GO:0071840|GO:0043229|GO:0034622|GO:0043226|GO:0005488|GO:0006325|GO:0044422|GO:0071844|GO:0051276|GO:0008150|GO:0034728|GO:0006996|GO:0044446|GO:0032991|GO:0071103|GO:0003674|GO:0044085|GO:0003676|GO:0000785|GO:0032993|GO:0005694|GO:0005575|GO:0043232|GO:…	nucleosome [C]|DNA binding [F]|nucleosome assembly [P]	intracellular part [C]|macromolecular complex assembly [P]|cell [C]|chromosomal part [C]|intracellular [C]|chromatin assembly or disassembly [P]|protein-DNA complex assembly [P]|cellular macromolecular complex subunit organization [P]|chromatin assembly [P]|DNA packaging [P]|cellular component organization at cellular level [P]|non-membrane-bounded organelle [C]|cellular component organization or…
MZ00023385	GRMZM5G864735_T01	837440	GO:0000786|GO:0003677|GO:0006334	GO:0044424|GO:0065003|GO:0005623|GO:0044427|GO:0005622|GO:0006333|GO:0065004|GO:0034621|GO:0031497|GO:0006323|GO:0071842|GO:0043228|GO:0071841|GO:0071840|GO:0043229|GO:0034622|GO:0043226|GO:0005488|GO:0006325|GO:0044422|GO:0071844|GO:0051276|GO:0008150|GO:0034728|GO:0006996|GO:0044446|GO:0032991|GO:0071103|GO:0003674|GO:0044085|GO:0003676|GO:0000785|GO:0032993|GO:0005694|GO:0005575|GO:0043232|GO:…	nucleosome [C]|DNA binding [F]|nucleosome assembly [P]	intracellular part [C]|macromolecular complex assembly [P]|cell [C]|chromosomal part [C]|intracellular [C]|chromatin assembly or disassembly [P]|protein-DNA complex assembly [P]|cellular macromolecular complex subunit organization [P]|chromatin assembly [P]|DNA packaging [P]|cellular component organization at cellular level [P]|non-membrane-bounded organelle [C]|cellular component organization or…
MZ00023418	GRMZM2G366287_T02	820350|817059	GO:0003735|GO:0005622|GO:0005840|GO:0006412	GO:0044424|GO:0005623|GO:0044249|GO:0043228|GO:0043229|GO:0019538|GO:0043226|GO:0009058|GO:0044238|GO:0009059|GO:0044237|GO:0044444|GO:0008150|GO:0008152|GO:0032991|GO:0030529|GO:0005737|GO:0005198|GO:0003674|GO:0034645|GO:0005575|GO:0043170|GO:0043232|GO:0044267|GO:0044260|GO:0044464|GO:0010467|GO:0009987	structural constituent of ribosome [F]|intracellular [C]|ribosome [C]|translation [P]	intracellular part [C]|cell [C]|cellular biosynthetic process [P]|non-membrane-bounded organelle [C]|intracellular organelle [C]|protein metabolic process [P]|organelle [C]|biosynthetic process [P]|primary metabolic process [P]|macromolecule biosynthetic process [P]|cellular metabolic process [P]|cytoplasmic part [C]|biological_process [P]|metabolic process [P]|macromolecular complex [C]|ribonucl…
MZ00023428	GRMZM2G439201_T01	832071	GO:0003746|GO:0005853|GO:0006414|GO:0042742|GO:0048046	GO:0044424|GO:0009617|GO:0005623|GO:0005622|GO:0008135|GO:0044249|GO:0019538|GO:0005488|GO:0009058|GO:0044238|GO:0009059|GO:0044237|GO:0044444|GO:0008150|GO:0009607|GO:0008152|GO:0032991|GO:0005737|GO:0003674|GO:0006950|GO:0003676|GO:0034645|GO:0006952|GO:0006412|GO:0005575|GO:0043170|GO:0044267|GO:0043234|GO:0051704|GO:0044260|GO:0044464|GO:0051707|GO:0050896|GO:0003723|GO:0005576|GO:0010467|GO:…	translation elongation factor activity [F]|eukaryotic translation elongation factor 1 complex [C]|translational elongation [P]|defense response to bacterium [P]|apoplast [C]	intracellular part [C]|response to bacterium [P]|cell [C]|intracellular [C]|translation factor activity, nucleic acid binding [F]|cellular biosynthetic process [P]|protein metabolic process [P]|binding [F]|biosynthetic process [P]|primary metabolic process [P]|macromolecule biosynthetic process [P]|cellular metabolic process [P]|cytoplasmic part [C]|biological_process [P]|response to biotic stimu…
MZ00023444	GRMZM2G179976_T01	100273601	GO:0003735|GO:0005622|GO:0005840|GO:0006414|GO:0042254	GO:0044424|GO:0005623|GO:0044249|GO:0071843|GO:0071841|GO:0043228|GO:0071840|GO:0019538|GO:0043229|GO:0043226|GO:0009058|GO:0044238|GO:0009059|GO:0044237|GO:0044444|GO:0008150|GO:0008152|GO:0032991|GO:0030529|GO:0005737|GO:0005198|GO:0003674|GO:0044085|GO:0022613|GO:0034645|GO:0006412|GO:0005575|GO:0043170|GO:0043232|GO:0044267|GO:0044260|GO:0044464|GO:0010467|GO:0009987	structural constituent of ribosome [F]|intracellular [C]|ribosome [C]|translational elongation [P]|ribosome biogenesis [P]	intracellular part [C]|cell [C]|cellular biosynthetic process [P]|cellular component biogenesis at cellular level [P]|cellular component organization or biogenesis at cellular level [P]|non-membrane-bounded organelle [C]|cellular component organization or biogenesis [P]|protein metabolic process [P]|intracellular organelle [C]|organelle [C]|biosynthetic process [P]|primary metabolic process [P]|m…
MZ00023483, MZ00042940	GRMZM2G024668_T02	606430|835699	GO:0005524|GO:0006457|GO:0006950|GO:0051082	GO:0001883|GO:0032555|GO:0001882|GO:0032553|GO:0003674|GO:0032559|GO:0030554|GO:0019538|GO:0005488|GO:0000166|GO:0044238|GO:0044237|GO:0043170|GO:0008150|GO:0044267|GO:0005515|GO:0044260|GO:0035639|GO:0008152|GO:0050896|GO:0017076|GO:0009987	ATP binding [F]|protein folding [P]|response to stress [P]|unfolded protein binding [F]	purine nucleoside binding [F]|purine ribonucleotide binding [F]|nucleoside binding [F]|ribonucleotide binding [F]|molecular_function [F]|adenyl ribonucleotide binding [F]|adenyl nucleotide binding [F]|protein metabolic process [P]|binding [F]|nucleotide binding [F]|primary metabolic process [P]|cellular metabolic process [P]|macromolecule metabolic process [P]|biological_process [P]|cellular prot…
MZ00023490	GRMZM2G081102_T01	100273645	GO:0003735|GO:0005622|GO:0005840|GO:0006412	GO:0044424|GO:0005623|GO:0044249|GO:0043228|GO:0043229|GO:0019538|GO:0043226|GO:0009058|GO:0044238|GO:0009059|GO:0044237|GO:0044444|GO:0008150|GO:0008152|GO:0032991|GO:0030529|GO:0005737|GO:0005198|GO:0003674|GO:0034645|GO:0005575|GO:0043170|GO:0043232|GO:0044267|GO:0044260|GO:0044464|GO:0010467|GO:0009987	structural constituent of ribosome [F]|intracellular [C]|ribosome [C]|translation [P]	intracellular part [C]|cell [C]|cellular biosynthetic process [P]|non-membrane-bounded organelle [C]|intracellular organelle [C]|protein metabolic process [P]|organelle [C]|biosynthetic process [P]|primary metabolic process [P]|macromolecule biosynthetic process [P]|cellular metabolic process [P]|cytoplasmic part [C]|biological_process [P]|metabolic process [P]|macromolecular complex [C]|ribonucl…
MZ00023494, MZ00056347	GRMZM2G073150_T01	814978|820230	GO:0003735|GO:0005622|GO:0005840|GO:0006412	GO:0044424|GO:0005623|GO:0044249|GO:0043228|GO:0043229|GO:0019538|GO:0043226|GO:0009058|GO:0044238|GO:0009059|GO:0044237|GO:0044444|GO:0008150|GO:0008152|GO:0032991|GO:0030529|GO:0005737|GO:0005198|GO:0003674|GO:0034645|GO:0005575|GO:0043170|GO:0043232|GO:0044267|GO:0044260|GO:0044464|GO:0010467|GO:0009987	structural constituent of ribosome [F]|intracellular [C]|ribosome [C]|translation [P]	intracellular part [C]|cell [C]|cellular biosynthetic process [P]|non-membrane-bounded organelle [C]|intracellular organelle [C]|protein metabolic process [P]|organelle [C]|biosynthetic process [P]|primary metabolic process [P]|macromolecule biosynthetic process [P]|cellular metabolic process [P]|cytoplasmic part [C]|biological_process [P]|metabolic process [P]|macromolecular complex [C]|ribonucl…
MZ00023494	GRMZM2G086906_T01	820230	GO:0003735|GO:0005622|GO:0005840|GO:0006412	GO:0044424|GO:0005623|GO:0044249|GO:0043228|GO:0043229|GO:0019538|GO:0043226|GO:0009058|GO:0044238|GO:0009059|GO:0044237|GO:0044444|GO:0008150|GO:0008152|GO:0032991|GO:0030529|GO:0005737|GO:0005198|GO:0003674|GO:0034645|GO:0005575|GO:0043170|GO:0043232|GO:0044267|GO:0044260|GO:0044464|GO:0010467|GO:0009987	structural constituent of ribosome [F]|intracellular [C]|ribosome [C]|translation [P]	intracellular part [C]|cell [C]|cellular biosynthetic process [P]|non-membrane-bounded organelle [C]|intracellular organelle [C]|protein metabolic process [P]|organelle [C]|biosynthetic process [P]|primary metabolic process [P]|macromolecule biosynthetic process [P]|cellular metabolic process [P]|cytoplasmic part [C]|biological_process [P]|metabolic process [P]|macromolecular complex [C]|ribonucl…
MZ00023554, MZ00042904	GRMZM2G112165	835701|100272368	GO:0005515|GO:0005524|GO:0005618|GO:0005634|GO:0005730|GO:0005739|GO:0005829|GO:0005886|GO:0006457|GO:0006950|GO:0006952|GO:0009408|GO:0009414|GO:0009651|GO:0009908|GO:0010286|GO:0016020|GO:0048046|GO:0048366|GO:0050821|GO:0051082	GO:0044424|GO:0005623|GO:0050789|GO:0000003|GO:0005622|GO:0044428|GO:0043231|GO:0043228|GO:0043229|GO:0019538|GO:0005488|GO:0009628|GO:0043226|GO:0043227|GO:0044422|GO:0009791|GO:0003006|GO:0044444|GO:0007275|GO:0008150|GO:0044446|GO:0035639|GO:0008152|GO:0017076|GO:0032555|GO:0001883|GO:0001882|GO:0032553|GO:0005737|GO:0003674|GO:0032559|GO:0048827|GO:0048513|GO:0000166|GO:0005575|GO:0060255|GO:…	protein binding [F]|ATP binding [F]|cell wall [C]|nucleus [C]|nucleolus [C]|mitochondrion [C]|cytosol [C]|plasma membrane [C]|protein folding [P]|response to stress [P]|defense response [P]|response to heat [P]|response to water deprivation [P]|response to salt stress [P]|flower development [P]|heat acclimation [P]|membrane [C]|apoplast [C]|leaf development [P]|protein stabilization [P]|unfolded …	intracellular part [C]|cell [C]|regulation of biological process [P]|reproduction [P]|intracellular [C]|nuclear part [C]|intracellular membrane-bounded organelle [C]|non-membrane-bounded organelle [C]|intracellular organelle [C]|protein metabolic process [P]|binding [F]|response to abiotic stimulus [P]|organelle [C]|membrane-bounded organelle [C]|organelle part [C]|post-embryonic development [P]|…
MZ00023951	GRMZM2G170927_T01	4326846	GO:0004427|GO:0009678|GO:0015992|GO:0016020	GO:0006812|GO:0003824|GO:0005623|GO:0003674|GO:0006811|GO:0006810|GO:0022857|GO:0016787|GO:0016817|GO:0016462|GO:0016818|GO:0005575|GO:0022804|GO:0015672|GO:0005215|GO:0015405|GO:0008150|GO:0051179|GO:0044464|GO:0006818|GO:0051234|GO:0015399	inorganic diphosphatase activity [F]|hydrogen-translocating pyrophosphatase activity [F]|proton transport [P]|membrane [C]	cation transport [P]|catalytic activity [F]|cell [C]|molecular_function [F]|ion transport [P]|transport [P]|transmembrane transporter activity [F]|hydrolase activity [F]|hydrolase activity, acting on acid anhydrides [F]|pyrophosphatase activity [F]|hydrolase activity, acting on acid anhydrides, in phosphorus-containing anhydrides [F]|cellular_component [C]|active transmembrane transporter activit…
MZ00023953	GRMZM2G035063_T01	832195	GO:0005524|GO:0005737|GO:0006457	GO:0044424|GO:0005623|GO:0005622|GO:0030554|GO:0019538|GO:0005488|GO:0044238|GO:0044237|GO:0008150|GO:0035639|GO:0008152|GO:0017076|GO:0001883|GO:0032555|GO:0001882|GO:0032553|GO:0003674|GO:0032559|GO:0000166|GO:0005575|GO:0043170|GO:0044267|GO:0044260|GO:0044464|GO:0009987	ATP binding [F]|cytoplasm [C]|protein folding [P]	intracellular part [C]|cell [C]|intracellular [C]|adenyl nucleotide binding [F]|protein metabolic process [P]|binding [F]|primary metabolic process [P]|cellular metabolic process [P]|biological_process [P]|GO:0035639|metabolic process [P]|purine nucleotide binding [F]|purine nucleoside binding [F]|purine ribonucleotide binding [F]|nucleoside binding [F]|ribonucleotide binding [F]|molecular_functi…
MZ00023958	GRMZM2G155437	839109	GO:0003735|GO:0005840|GO:0006412|GO:0022626|GO:0042254	GO:0044424|GO:0005623|GO:0005622|GO:0005829|GO:0044249|GO:0071843|GO:0071841|GO:0043228|GO:0071840|GO:0043229|GO:0019538|GO:0043226|GO:0009058|GO:0044238|GO:0009059|GO:0044237|GO:0044444|GO:0008150|GO:0044445|GO:0008152|GO:0032991|GO:0030529|GO:0005737|GO:0005198|GO:0003674|GO:0044085|GO:0022613|GO:0034645|GO:0005575|GO:0043170|GO:0043232|GO:0044267|GO:0044260|GO:0044464|GO:0010467|GO:0009987	structural constituent of ribosome [F]|ribosome [C]|translation [P]|cytosolic ribosome [C]|ribosome biogenesis [P]	intracellular part [C]|cell [C]|intracellular [C]|cytosol [C]|cellular biosynthetic process [P]|cellular component biogenesis at cellular level [P]|cellular component organization or biogenesis at cellular level [P]|non-membrane-bounded organelle [C]|cellular component organization or biogenesis [P]|intracellular organelle [C]|protein metabolic process [P]|organelle [C]|biosynthetic process [P]|p…
MZ00023973, MZ00035947	GRMZM2G347043_T01	844081|4334553	GO:0003677|GO:0045449	GO:2000112|GO:0050789|GO:0009889|GO:0065007|GO:0044249|GO:0031326|GO:0006807|GO:0005488|GO:0050794|GO:0031323|GO:0009058|GO:0009059|GO:0044238|GO:0044237|GO:0008150|GO:0090304|GO:0008152|GO:0051171|GO:0034641|GO:0003674|GO:0003676|GO:0034645|GO:0006139|GO:0019219|GO:0060255|GO:0006350|GO:0043170|GO:0080090|GO:0019222|GO:0044260|GO:0010468|GO:0010467|GO:0009987|GO:0010556	DNA binding [F]|regulation of transcription [P]	regulation of cellular macromolecule biosynthetic process [P]|regulation of biological process [P]|regulation of biosynthetic process [P]|biological regulation [P]|cellular biosynthetic process [P]|regulation of cellular biosynthetic process [P]|nitrogen compound metabolic process [P]|binding [F]|regulation of cellular process [P]|regulation of cellular metabolic process [P]|biosynthetic process …
MZ00023981	GRMZM2G100225_T02	819018	GO:0003735|GO:0005622|GO:0005840|GO:0006412|GO:0015934|GO:0030528	GO:0044424|GO:0005623|GO:0044249|GO:0043228|GO:0043229|GO:0019538|GO:0043226|GO:0044422|GO:0009058|GO:0044238|GO:0009059|GO:0044237|GO:0044444|GO:0008150|GO:0044446|GO:0008152|GO:0032991|GO:0030529|GO:0005737|GO:0003674|GO:0005198|GO:0034645|GO:0005575|GO:0043170|GO:0043232|GO:0044267|GO:0044260|GO:0044464|GO:0010467|GO:0009987	structural constituent of ribosome [F]|intracellular [C]|ribosome [C]|translation [P]|large ribosomal subunit [C]|transcription regulator activity [F]	intracellular part [C]|cell [C]|cellular biosynthetic process [P]|non-membrane-bounded organelle [C]|intracellular organelle [C]|protein metabolic process [P]|organelle [C]|organelle part [C]|biosynthetic process [P]|primary metabolic process [P]|macromolecule biosynthetic process [P]|cellular metabolic process [P]|cytoplasmic part [C]|biological_process [P]|intracellular organelle part [C]|metab…
MZ00023982	GRMZM2G178807_T03	100281971	GO:0003735|GO:0005622|GO:0005840|GO:0006412	GO:0044424|GO:0005623|GO:0044249|GO:0043228|GO:0043229|GO:0019538|GO:0043226|GO:0009058|GO:0044238|GO:0009059|GO:0044237|GO:0044444|GO:0008150|GO:0008152|GO:0032991|GO:0030529|GO:0005737|GO:0005198|GO:0003674|GO:0034645|GO:0005575|GO:0043170|GO:0043232|GO:0044267|GO:0044260|GO:0044464|GO:0010467|GO:0009987	structural constituent of ribosome [F]|intracellular [C]|ribosome [C]|translation [P]	intracellular part [C]|cell [C]|cellular biosynthetic process [P]|non-membrane-bounded organelle [C]|intracellular organelle [C]|protein metabolic process [P]|organelle [C]|biosynthetic process [P]|primary metabolic process [P]|macromolecule biosynthetic process [P]|cellular metabolic process [P]|cytoplasmic part [C]|biological_process [P]|metabolic process [P]|macromolecular complex [C]|ribonucl…
MZ00023996	GRMZM2G138589_T01	4331945	GO:0005215|GO:0006810|GO:0016020|GO:0016021|GO:0022891|GO:0055085	GO:0044425|GO:0005623|GO:0003674|GO:0022857|GO:0022892|GO:0005575|GO:0031224|GO:0008150|GO:0051179|GO:0044464|GO:0051234|GO:0009987	transporter activity [F]|transport [P]|membrane [C]|integral to membrane [C]|substrate-specific transmembrane transporter activity [F]|transmembrane transport [P]	membrane part [C]|cell [C]|molecular_function [F]|transmembrane transporter activity [F]|substrate-specific transporter activity [F]|cellular_component [C]|intrinsic to membrane [C]|biological_process [P]|localization [P]|cell part [C]|establishment of localization [P]|cellular process [P]
MZ00024025	GRMZM2G068471_T01	831303	GO:0005622|GO:0005730|GO:0008283	GO:0044424|GO:0005623|GO:0044428|GO:0043231|GO:0043228|GO:0043229|GO:0043226|GO:0043227|GO:0044422|GO:0005634|GO:0005575|GO:0043233|GO:0043232|GO:0008150|GO:0031974|GO:0044446|GO:0070013|GO:0044464|GO:0031981	intracellular [C]|nucleolus [C]|cell proliferation [P]	intracellular part [C]|cell [C]|nuclear part [C]|intracellular membrane-bounded organelle [C]|non-membrane-bounded organelle [C]|intracellular organelle [C]|organelle [C]|membrane-bounded organelle [C]|organelle part [C]|nucleus [C]|cellular_component [C]|organelle lumen [C]|intracellular non-membrane-bounded organelle [C]|biological_process [P]|membrane-enclosed lumen [C]|intracellular organelle…
MZ00024032	GRMZM2G180578_T01	843931	GO:0000502|GO:0030234|GO:0042176	GO:0044424|GO:0005623|GO:0030163|GO:0050789|GO:0003674|GO:0009894|GO:0005622|GO:0065007|GO:0019538|GO:0051246|GO:0044238|GO:0005575|GO:0009056|GO:0060255|GO:0043170|GO:0009057|GO:0080090|GO:0008150|GO:0019222|GO:0043234|GO:0044464|GO:0008152|GO:0032991	proteasome complex [C]|enzyme regulator activity [F]|regulation of protein catabolic process [P]	intracellular part [C]|cell [C]|protein catabolic process [P]|regulation of biological process [P]|molecular_function [F]|regulation of catabolic process [P]|intracellular [C]|biological regulation [P]|protein metabolic process [P]|regulation of protein metabolic process [P]|primary metabolic process [P]|cellular_component [C]|catabolic process [P]|regulation of macromolecule metabolic process [P…
MZ00024037	GRMZM2G362021_T01	542657	GO:0008152|GO:0016616|GO:0048037|GO:0051287|GO:0004310|GO:0005783|GO:0005789|GO:0005886|GO:0006499|GO:0016021|GO:0016126	GO:0044425|GO:0044424|GO:0003824|GO:0005623|GO:0016020|GO:0005622|GO:0043231|GO:0019538|GO:0043229|GO:0005488|GO:0043226|GO:0043227|GO:0044422|GO:0031090|GO:0009058|GO:0009059|GO:0031224|GO:0044444|GO:0008150|GO:0044446|GO:0044432|GO:0005737|GO:0003674|GO:0042157|GO:0034645|GO:0042158|GO:0000166|GO:0006694|GO:0005575|GO:0004659|GO:0012505|GO:0042175|GO:0071944|GO:0044464|GO:0018377|GO:0009987|GO:…	metabolic process [P]|oxidoreductase activity, acting on the CH-OH group of donors, NAD or NADP as acceptor [F]|cofactor binding [F]|NAD or NADH binding [F]|farnesyl-diphosphate farnesyltransferase activity [F]|endoplasmic reticulum [C]|endoplasmic reticulum membrane [C]|plasma membrane [C]|N-terminal protein myristoylation [P]|integral to membrane [C]|sterol biosynthetic process [P]	membrane part [C]|intracellular part [C]|catalytic activity [F]|cell [C]|membrane [C]|intracellular [C]|intracellular membrane-bounded organelle [C]|protein metabolic process [P]|intracellular organelle [C]|binding [F]|organelle [C]|membrane-bounded organelle [C]|organelle part [C]|organelle membrane [C]|biosynthetic process [P]|macromolecule biosynthetic process [P]|intrinsic to membrane [C]|cyt…
MZ00024042	GRMZM2G156785_T04	4330271	GO:0003677|GO:0005634	GO:0044424|GO:0005623|GO:0003674|GO:0005622|GO:0003676|GO:0043231|GO:0043229|GO:0005488|GO:0043226|GO:0043227|GO:0005575|GO:0044464	DNA binding [F]|nucleus [C]	intracellular part [C]|cell [C]|molecular_function [F]|intracellular [C]|nucleic acid binding [F]|intracellular membrane-bounded organelle [C]|intracellular organelle [C]|binding [F]|organelle [C]|membrane-bounded organelle [C]|cellular_component [C]|cell part [C]
MZ00024055	GRMZM2G406413_T01	832436	GO:0003677|GO:0003899|GO:0005634|GO:0006350	GO:0044424|GO:0005623|GO:0003824|GO:0005622|GO:0044249|GO:0043231|GO:0006807|GO:0043229|GO:0005488|GO:0043226|GO:0043227|GO:0009058|GO:0009059|GO:0044238|GO:0044237|GO:0016779|GO:0008150|GO:0090304|GO:0008152|GO:0016772|GO:0034062|GO:0034641|GO:0003674|GO:0003676|GO:0034645|GO:0006139|GO:0005575|GO:0043170|GO:0016740|GO:0044260|GO:0044464|GO:0010467|GO:0009987	DNA binding [F]|DNA-directed RNA polymerase activity [F]|nucleus [C]|transcription [P]	intracellular part [C]|cell [C]|catalytic activity [F]|intracellular [C]|cellular biosynthetic process [P]|intracellular membrane-bounded organelle [C]|nitrogen compound metabolic process [P]|intracellular organelle [C]|binding [F]|organelle [C]|membrane-bounded organelle [C]|biosynthetic process [P]|macromolecule biosynthetic process [P]|primary metabolic process [P]|cellular metabolic process […
MZ00024067	GRMZM2G168149_T01	818784	GO:0003723|GO:0003735|GO:0005622|GO:0005840|GO:0006412|GO:0015935|GO:0005618|GO:0005730|GO:0005886|GO:0009507|GO:0016020|GO:0022626|GO:0022627	GO:0044424|GO:0005623|GO:0005829|GO:0044428|GO:0044249|GO:0043231|GO:0043228|GO:0019538|GO:0043229|GO:0043226|GO:0005488|GO:0043227|GO:0044422|GO:0005634|GO:0009058|GO:0044238|GO:0009059|GO:0044237|GO:0044444|GO:0008150|GO:0044445|GO:0031974|GO:0044446|GO:0070013|GO:0008152|GO:0032991|GO:0030529|GO:0009536|GO:0031981|GO:0005737|GO:0005198|GO:0003674|GO:0030312|GO:0003676|GO:0034645|GO:0005575|GO:…	RNA binding [F]|structural constituent of ribosome [F]|intracellular [C]|ribosome [C]|translation [P]|small ribosomal subunit [C]|cell wall [C]|nucleolus [C]|plasma membrane [C]|chloroplast [C]|membrane [C]|cytosolic ribosome [C]|cytosolic small ribosomal subunit [C]	intracellular part [C]|cell [C]|cytosol [C]|nuclear part [C]|cellular biosynthetic process [P]|intracellular membrane-bounded organelle [C]|non-membrane-bounded organelle [C]|protein metabolic process [P]|intracellular organelle [C]|organelle [C]|binding [F]|membrane-bounded organelle [C]|organelle part [C]|nucleus [C]|biosynthetic process [P]|primary metabolic process [P]|macromolecule biosynthe…
MZ00024073	GRMZM2G110952_T12	831724	GO:0003735|GO:0005622|GO:0005840|GO:0006412|GO:0015935	GO:0044424|GO:0005623|GO:0044249|GO:0043228|GO:0043229|GO:0019538|GO:0043226|GO:0044422|GO:0009058|GO:0044238|GO:0009059|GO:0044237|GO:0044444|GO:0008150|GO:0044446|GO:0008152|GO:0032991|GO:0030529|GO:0005737|GO:0005198|GO:0003674|GO:0034645|GO:0005575|GO:0043170|GO:0043232|GO:0044267|GO:0044260|GO:0044464|GO:0010467|GO:0009987	structural constituent of ribosome [F]|intracellular [C]|ribosome [C]|translation [P]|small ribosomal subunit [C]	intracellular part [C]|cell [C]|cellular biosynthetic process [P]|non-membrane-bounded organelle [C]|intracellular organelle [C]|protein metabolic process [P]|organelle [C]|organelle part [C]|biosynthetic process [P]|primary metabolic process [P]|macromolecule biosynthetic process [P]|cellular metabolic process [P]|cytoplasmic part [C]|biological_process [P]|intracellular organelle part [C]|metab…
MZ00024122	GRMZM2G479885_T01	4332602	GO:0003700|GO:0005634|GO:0006355|GO:0043565|GO:0046983	GO:0044424|GO:0005623|GO:0050789|GO:0005622|GO:0009889|GO:0031326|GO:0043231|GO:0006807|GO:0043229|GO:0005488|GO:0043226|GO:0050794|GO:0031323|GO:0043227|GO:0032774|GO:0009058|GO:0009059|GO:0008150|GO:0090304|GO:0008152|GO:0051171|GO:0034641|GO:0003674|GO:0003677|GO:0003676|GO:0034645|GO:0006139|GO:0051252|GO:0019219|GO:0005575|GO:0060255|GO:0080090|GO:0019222|GO:0010468|GO:0044464|GO:0010467|GO:…	sequence-specific DNA binding transcription factor activity [F]|nucleus [C]|regulation of transcription, DNA-dependent [P]|sequence-specific DNA binding [F]|protein dimerization activity [F]	intracellular part [C]|cell [C]|regulation of biological process [P]|intracellular [C]|regulation of biosynthetic process [P]|regulation of cellular biosynthetic process [P]|intracellular membrane-bounded organelle [C]|nitrogen compound metabolic process [P]|intracellular organelle [C]|binding [F]|organelle [C]|regulation of cellular process [P]|regulation of cellular metabolic process [P]|membra…
MZ00024138	GRMZM2G153815_T01	830818	GO:0005524|GO:0006457|GO:0051082	GO:0032555|GO:0001883|GO:0001882|GO:0032553|GO:0003674|GO:0032559|GO:0030554|GO:0019538|GO:0005488|GO:0000166|GO:0044238|GO:0044237|GO:0043170|GO:0008150|GO:0044267|GO:0005515|GO:0044260|GO:0035639|GO:0008152|GO:0017076|GO:0009987	ATP binding [F]|protein folding [P]|unfolded protein binding [F]	purine ribonucleotide binding [F]|purine nucleoside binding [F]|nucleoside binding [F]|ribonucleotide binding [F]|molecular_function [F]|adenyl ribonucleotide binding [F]|adenyl nucleotide binding [F]|protein metabolic process [P]|binding [F]|nucleotide binding [F]|primary metabolic process [P]|cellular metabolic process [P]|macromolecule metabolic process [P]|biological_process [P]|cellular prot…
MZ00024203, MZ00024991	GRMZM2G111014_T01	820189	GO:0003677|GO:0003918|GO:0005524|GO:0005694|GO:0006265|GO:0016310|GO:0016772	GO:0044424|GO:0005623|GO:0003824|GO:0005622|GO:0006259|GO:0030554|GO:0006807|GO:0043228|GO:0043229|GO:0005488|GO:0043226|GO:0016853|GO:0006796|GO:0044238|GO:0044237|GO:0008150|GO:0006793|GO:0035639|GO:0090304|GO:0008152|GO:0017076|GO:0071103|GO:0032555|GO:0001883|GO:0001882|GO:0034641|GO:0032553|GO:0003674|GO:0032559|GO:0003676|GO:0003916|GO:0006139|GO:0000166|GO:0005575|GO:0043170|GO:0016740|GO:…	DNA binding [F]|DNA topoisomerase (ATP-hydrolyzing) activity [F]|ATP binding [F]|chromosome [C]|DNA topological change [P]|phosphorylation [P]|transferase activity, transferring phosphorus-containing groups [F]	intracellular part [C]|cell [C]|catalytic activity [F]|intracellular [C]|DNA metabolic process [P]|adenyl nucleotide binding [F]|nitrogen compound metabolic process [P]|non-membrane-bounded organelle [C]|intracellular organelle [C]|binding [F]|organelle [C]|isomerase activity [F]|phosphate metabolic process [P]|primary metabolic process [P]|cellular metabolic process [P]|biological_process [P]|ph…
MZ00024218	AC233872.1_FGT003	830486	GO:0005759	GO:0005739|GO:0044424|GO:0005623|GO:0005737|GO:0005622|GO:0044429|GO:0043231|GO:0043229|GO:0043226|GO:0043227|GO:0044422|GO:0005575|GO:0044444|GO:0043233|GO:0044446|GO:0031974|GO:0070013|GO:0044464	mitochondrial matrix [C]	mitochondrion [C]|intracellular part [C]|cell [C]|cytoplasm [C]|intracellular [C]|mitochondrial part [C]|intracellular membrane-bounded organelle [C]|intracellular organelle [C]|organelle [C]|membrane-bounded organelle [C]|organelle part [C]|cellular_component [C]|cytoplasmic part [C]|organelle lumen [C]|intracellular organelle part [C]|membrane-enclosed lumen [C]|intracellular organelle lumen [C…
MZ00024254	GRMZM2G135498_T01	100283265	GO:0003824|GO:0006633|GO:0008152|GO:0016747	GO:0016053|GO:0044255|GO:0003674|GO:0019752|GO:0044281|GO:0044283|GO:0044249|GO:0046394|GO:0006629|GO:0042180|GO:0006631|GO:0043436|GO:0006082|GO:0009058|GO:0044238|GO:0044237|GO:0016740|GO:0008150|GO:0008610|GO:0016746|GO:0032787|GO:0009987	catalytic activity [F]|fatty acid biosynthetic process [P]|metabolic process [P]|transferase activity, transferring acyl groups other than amino-acyl groups [F]	organic acid biosynthetic process [P]|cellular lipid metabolic process [P]|molecular_function [F]|carboxylic acid metabolic process [P]|small molecule metabolic process [P]|small molecule biosynthetic process [P]|cellular biosynthetic process [P]|carboxylic acid biosynthetic process [P]|lipid metabolic process [P]|cellular ketone metabolic process [P]|fatty acid metabolic process [P]|oxoacid meta…
MZ00024350	GRMZM2G171383_T01	542286	GO:0003824|GO:0004049|GO:0006541|GO:0008152|GO:0009058|GO:0000162|GO:0009507|GO:0009617|GO:0009651|GO:0009723|GO:0009851|GO:0010386	GO:0006568|GO:0044424|GO:0005623|GO:0009073|GO:0005622|GO:0009072|GO:0046394|GO:0043231|GO:0006807|GO:0043229|GO:0043226|GO:0009628|GO:0043227|GO:0010033|GO:0006082|GO:0008652|GO:0009791|GO:0048569|GO:0006586|GO:0007275|GO:0044444|GO:0008150|GO:0009607|GO:0006576|GO:0009064|GO:0016053|GO:0046219|GO:0016829|GO:0034641|GO:0005737|GO:0016830|GO:0006950|GO:0003674|GO:0042430|GO:0048527|GO:0048513|GO:…	catalytic activity [F]|anthranilate synthase activity [F]|glutamine metabolic process [P]|metabolic process [P]|biosynthetic process [P]|tryptophan biosynthetic process [P]|chloroplast [C]|response to bacterium [P]|response to salt stress [P]|response to ethylene stimulus [P]|auxin biosynthetic process [P]|lateral root primordium development [P]	tryptophan metabolic process [P]|intracellular part [C]|cell [C]|aromatic amino acid family biosynthetic process [P]|intracellular [C]|aromatic amino acid family metabolic process [P]|carboxylic acid biosynthetic process [P]|intracellular membrane-bounded organelle [C]|nitrogen compound metabolic process [P]|intracellular organelle [C]|organelle [C]|response to abiotic stimulus [P]|membrane-bound…
MZ00024360	AC213521.3_FGT005	842198	GO:0004764|GO:0005737|GO:0008883|GO:0033014|GO:0050661|GO:0055114	GO:0044424|GO:0003824|GO:0005623|GO:0005622|GO:0044249|GO:0006807|GO:0005488|GO:0009058|GO:0044237|GO:0008150|GO:0008152|GO:0034641|GO:0003674|GO:0016616|GO:0048037|GO:0016620|GO:0016903|GO:0016491|GO:0046483|GO:0000166|GO:0016614|GO:0005575|GO:0044271|GO:0033013|GO:0018130|GO:0044464|GO:0009987|GO:0050662	shikimate 5-dehydrogenase activity [F]|cytoplasm [C]|glutamyl-tRNA reductase activity [F]|tetrapyrrole biosynthetic process [P]|NADP or NADPH binding [F]|oxidation reduction [P]	intracellular part [C]|catalytic activity [F]|cell [C]|intracellular [C]|cellular biosynthetic process [P]|nitrogen compound metabolic process [P]|binding [F]|biosynthetic process [P]|cellular metabolic process [P]|biological_process [P]|metabolic process [P]|cellular nitrogen compound metabolic process [P]|molecular_function [F]|oxidoreductase activity, acting on the CH-OH group of donors, NAD o…
MZ00024382	GRMZM2G431703	100192024	GO:0005886|GO:0006605|GO:0006886|GO:0015031|GO:0015450	GO:0034613|GO:0051649|GO:0005623|GO:0016020|GO:0022884|GO:0006810|GO:0022891|GO:0008320|GO:0022892|GO:0015405|GO:0008150|GO:0051179|GO:0033036|GO:0015399|GO:0008565|GO:0045184|GO:0003674|GO:0022857|GO:0008104|GO:0046907|GO:0005575|GO:0022804|GO:0005215|GO:0071944|GO:0044464|GO:0070727|GO:0051234|GO:0051641|GO:0009987	plasma membrane [C]|protein targeting [P]|intracellular protein transport [P]|protein transport [P]|P-P-bond-hydrolysis-driven protein transmembrane transporter activity [F]	cellular protein localization [P]|establishment of localization in cell [P]|cell [C]|membrane [C]|macromolecule transmembrane transporter activity [F]|transport [P]|substrate-specific transmembrane transporter activity [F]|protein transmembrane transporter activity [F]|substrate-specific transporter activity [F]|P-P-bond-hydrolysis-driven transmembrane transporter activity [F]|biological_process …
MZ00024391	GRMZM2G075719_T01	100274535	GO:0003924|GO:0005515|GO:0005525|GO:0005622|GO:0006886|GO:0006913|GO:0007165|GO:0007264|GO:0015031	GO:0034613|GO:0003824|GO:0051649|GO:0005623|GO:0050789|GO:0065007|GO:0006810|GO:0019001|GO:0005488|GO:0050794|GO:0016787|GO:0016462|GO:0008150|GO:0033036|GO:0051179|GO:0035556|GO:0035639|GO:0051169|GO:0023052|GO:0017076|GO:0032555|GO:0032553|GO:0045184|GO:0003674|GO:0008104|GO:0016817|GO:0000166|GO:0046907|GO:0016818|GO:0005575|GO:0044464|GO:0070727|GO:0032561|GO:0017111|GO:0051716|GO:0050896|GO:…	GTPase activity [F]|protein binding [F]|GTP binding [F]|intracellular [C]|intracellular protein transport [P]|nucleocytoplasmic transport [P]|signal transduction [P]|small GTPase mediated signal transduction [P]|protein transport [P]	cellular protein localization [P]|catalytic activity [F]|establishment of localization in cell [P]|cell [C]|regulation of biological process [P]|biological regulation [P]|transport [P]|guanyl nucleotide binding [F]|binding [F]|regulation of cellular process [P]|hydrolase activity [F]|pyrophosphatase activity [F]|biological_process [P]|macromolecule localization [P]|localization [P]|intracellular …
MZ00024424	GRMZM2G152775_T04	100191806	GO:0004175|GO:0004298|GO:0005839|GO:0051603	GO:0044424|GO:0003824|GO:0005623|GO:0005622|GO:0044248|GO:0006508|GO:0019538|GO:0016787|GO:0044238|GO:0044237|GO:0009056|GO:0009057|GO:0008150|GO:0070003|GO:0032991|GO:0008152|GO:0070011|GO:0030163|GO:0003674|GO:0008233|GO:0000502|GO:0005575|GO:0043170|GO:0044265|GO:0044267|GO:0043234|GO:0044260|GO:0044464|GO:0044257|GO:0009987	endopeptidase activity [F]|threonine-type endopeptidase activity [F]|proteasome core complex [C]|proteolysis involved in cellular protein catabolic process [P]	intracellular part [C]|catalytic activity [F]|cell [C]|intracellular [C]|cellular catabolic process [P]|proteolysis [P]|protein metabolic process [P]|hydrolase activity [F]|primary metabolic process [P]|cellular metabolic process [P]|catabolic process [P]|macromolecule catabolic process [P]|biological_process [P]|threonine-type peptidase activity [F]|macromolecular complex [C]|metabolic process […
MZ00024473	GRMZM2G136296_T03	836300	GO:0003676|GO:0016788|GO:0003723|GO:0004518|GO:0005618|GO:0005635|GO:0005783|GO:0005829|GO:0005886|GO:0006950|GO:0009306|GO:0009507|GO:0009686|GO:0009845|GO:0046686	GO:0044424|GO:0005623|GO:0003824|GO:0005622|GO:0016020|GO:0044428|GO:0006810|GO:0046394|GO:0010038|GO:0043231|GO:0043229|GO:0043226|GO:0005488|GO:0010035|GO:0016787|GO:0043227|GO:0044422|GO:0009058|GO:0006082|GO:0009791|GO:0007275|GO:0044444|GO:0008150|GO:0033036|GO:0051179|GO:0044446|GO:0032787|GO:0008152|GO:0016053|GO:0046903|GO:0005737|GO:0003674|GO:0032940|GO:0008299|GO:0005575|GO:0012505|GO:…	nucleic acid binding [F]|hydrolase activity, acting on ester bonds [F]|RNA binding [F]|nuclease activity [F]|cell wall [C]|nuclear envelope [C]|endoplasmic reticulum [C]|cytosol [C]|plasma membrane [C]|response to stress [P]|protein secretion [P]|chloroplast [C]|gibberellin biosynthetic process [P]|seed germination [P]|response to cadmium ion [P]	intracellular part [C]|cell [C]|catalytic activity [F]|intracellular [C]|membrane [C]|nuclear part [C]|transport [P]|carboxylic acid biosynthetic process [P]|response to metal ion [P]|intracellular membrane-bounded organelle [C]|intracellular organelle [C]|organelle [C]|binding [F]|response to inorganic substance [P]|hydrolase activity [F]|membrane-bounded organelle [C]|organelle part [C]|biosynt…
MZ00024516	GRMZM2G061096_T01	841956	GO:0016021	GO:0044425|GO:0005575|GO:0005623|GO:0016020|GO:0031224|GO:0044464	integral to membrane [C]	membrane part [C]|cellular_component [C]|cell [C]|membrane [C]|intrinsic to membrane [C]|cell part [C]
MZ00024532	GRMZM2G123234_T02	100282806	GO:0003676|GO:0003723	GO:0003674|GO:0005488	nucleic acid binding [F]|RNA binding [F]	molecular_function [F]|binding [F]
MZ00024533	GRMZM2G158462_T01	835090	GO:0003676|GO:0003723	GO:0003674|GO:0005488	nucleic acid binding [F]|RNA binding [F]	molecular_function [F]|binding [F]
MZ00024602	GRMZM2G415793_T03	822167	GO:0009507|GO:0016853	GO:0044424|GO:0005623|GO:0003824|GO:0005737|GO:0003674|GO:0005622|GO:0043231|GO:0043229|GO:0043226|GO:0043227|GO:0005575|GO:0044444|GO:0044464|GO:0009536	chloroplast [C]|isomerase activity [F]	intracellular part [C]|cell [C]|catalytic activity [F]|cytoplasm [C]|molecular_function [F]|intracellular [C]|intracellular membrane-bounded organelle [C]|intracellular organelle [C]|organelle [C]|membrane-bounded organelle [C]|cellular_component [C]|cytoplasmic part [C]|cell part [C]|plastid [C]
MZ00024621, MZ00043522	GRMZM2G416308_T01	822051|4338122	GO:0004672|GO:0004674|GO:0005199|GO:0005524|GO:0006468	GO:0003824|GO:0030554|GO:0019538|GO:0005488|GO:0006796|GO:0044238|GO:0044237|GO:0043412|GO:0008150|GO:0006793|GO:0035639|GO:0016773|GO:0016772|GO:0008152|GO:0017076|GO:0032555|GO:0001883|GO:0001882|GO:0032553|GO:0003674|GO:0005198|GO:0032559|GO:0006464|GO:0016301|GO:0000166|GO:0016310|GO:0043170|GO:0016740|GO:0044267|GO:0044260|GO:0009987	protein kinase activity [F]|protein serine/threonine kinase activity [F]|structural constituent of cell wall [F]|ATP binding [F]|protein amino acid phosphorylation [P]	catalytic activity [F]|adenyl nucleotide binding [F]|protein metabolic process [P]|binding [F]|phosphate metabolic process [P]|primary metabolic process [P]|cellular metabolic process [P]|macromolecule modification [P]|biological_process [P]|phosphorus metabolic process [P]|GO:0035639|phosphotransferase activity, alcohol group as acceptor [F]|transferase activity, transferring phosphorus-containi…
MZ00024681	GRMZM2G067624_T01	817948	GO:0003677|GO:0003735|GO:0004413|GO:0005524|GO:0005622|GO:0005634|GO:0005840|GO:0006412|GO:0006566|GO:0050825|GO:0050826	GO:0044424|GO:0003824|GO:0005623|GO:0043231|GO:0006807|GO:0043228|GO:0043229|GO:0019538|GO:0005488|GO:0043226|GO:0009628|GO:0043227|GO:0006082|GO:0009058|GO:0009059|GO:0044444|GO:0008150|GO:0009066|GO:0035639|GO:0016773|GO:0008152|GO:0016772|GO:0017076|GO:0019202|GO:0032555|GO:0001883|GO:0001882|GO:0034641|GO:0032553|GO:0005737|GO:0005198|GO:0006950|GO:0003674|GO:0032559|GO:0003676|GO:0034645|GO:…	DNA binding [F]|structural constituent of ribosome [F]|homoserine kinase activity [F]|ATP binding [F]|intracellular [C]|nucleus [C]|ribosome [C]|translation [P]|threonine metabolic process [P]||ice binding [F]|response to freezing [P]	intracellular part [C]|catalytic activity [F]|cell [C]|intracellular membrane-bounded organelle [C]|nitrogen compound metabolic process [P]|non-membrane-bounded organelle [C]|intracellular organelle [C]|protein metabolic process [P]|binding [F]|organelle [C]|response to abiotic stimulus [P]|membrane-bounded organelle [C]|organic acid metabolic process [P]|biosynthetic process [P]||macromolecule b…
MZ00024703	GRMZM2G166658_T02	835951	GO:0004672|GO:0004674|GO:0005524|GO:0006468|GO:0007165|GO:0005575|GO:0016301	GO:0003824|GO:0050789|GO:0065007|GO:0030554|GO:0019538|GO:0005488|GO:0050794|GO:0006796|GO:0044238|GO:0044237|GO:0043412|GO:0008150|GO:0006793|GO:0035639|GO:0016773|GO:0008152|GO:0016772|GO:0023052|GO:0017076|GO:0001883|GO:0032555|GO:0001882|GO:0032553|GO:0003674|GO:0032559|GO:0006464|GO:0000166|GO:0016310|GO:0043170|GO:0016740|GO:0044267|GO:0044260|GO:0051716|GO:0050896|GO:0009987	protein kinase activity [F]|protein serine/threonine kinase activity [F]|ATP binding [F]|protein amino acid phosphorylation [P]|signal transduction [P]|cellular_component [C]|kinase activity [F]	catalytic activity [F]|regulation of biological process [P]|biological regulation [P]|adenyl nucleotide binding [F]|protein metabolic process [P]|binding [F]|regulation of cellular process [P]|phosphate metabolic process [P]|primary metabolic process [P]|cellular metabolic process [P]|macromolecule modification [P]|biological_process [P]|phosphorus metabolic process [P]|GO:0035639|phosphotransfer…
MZ00024713	GRMZM2G046055	837409	GO:0003677|GO:0005634|GO:0005730|GO:0006334	GO:0044424|GO:0065003|GO:0005623|GO:0005622|GO:0044428|GO:0065004|GO:0006333|GO:0034621|GO:0031497|GO:0006323|GO:0043231|GO:0071842|GO:0071841|GO:0043228|GO:0071840|GO:0034622|GO:0043229|GO:0043226|GO:0005488|GO:0043227|GO:0006325|GO:0044422|GO:0071844|GO:0051276|GO:0008150|GO:0034728|GO:0031974|GO:0006996|GO:0044446|GO:0070013|GO:0031981|GO:0071103|GO:0003674|GO:0044085|GO:0003676|GO:0005575|GO:…	DNA binding [F]|nucleus [C]|nucleolus [C]|nucleosome assembly [P]	intracellular part [C]|macromolecular complex assembly [P]|cell [C]|intracellular [C]|nuclear part [C]|protein-DNA complex assembly [P]|chromatin assembly or disassembly [P]|cellular macromolecular complex subunit organization [P]|chromatin assembly [P]|DNA packaging [P]|intracellular membrane-bounded organelle [C]|cellular component organization at cellular level [P]|cellular component organizat…
MZ00024751, MZ00043564	GRMZM2G465169	835616	GO:0000910|GO:0001578|GO:0003674|GO:0005634|GO:0005737|GO:0005819|GO:0007020|GO:0008017|GO:0009524|GO:0009574|GO:0010005|GO:0031116|GO:0046785|GO:0051322|GO:0055028	GO:0044424|GO:0005623|GO:0050789|GO:0005622|GO:0000279|GO:0007049|GO:0044430|GO:0033043|GO:0071842|GO:0043231|GO:0071841|GO:0043228|GO:0071840|GO:0032273|GO:0043229|GO:0005488|GO:0043226|GO:0050794|GO:0043227|GO:0071844|GO:0044422|GO:0032271|GO:0044444|GO:0008150|GO:0044446|GO:0006461|GO:0043623|GO:0048522|GO:0005856|GO:0043254|GO:0044085|GO:0051258|GO:0044087|GO:0015631|GO:0071822|GO:0015630|GO:…	cytokinesis [P]|microtubule bundle formation [P]|molecular_function [F]|nucleus [C]|cytoplasm [C]|spindle [C]|microtubule nucleation [P]|microtubule binding [F]|phragmoplast [C]|preprophase band [C]|cortical microtubule, transverse to long axis [C]|positive regulation of microtubule polymerization [P]|microtubule polymerization [P]|anaphase [P]|cortical microtubule [C]	intracellular part [C]|cell [C]|regulation of biological process [P]|intracellular [C]|M phase [P]|cell cycle [P]|cytoskeletal part [C]|regulation of organelle organization [P]|cellular component organization at cellular level [P]|intracellular membrane-bounded organelle [C]|cellular component organization or biogenesis at cellular level [P]|non-membrane-bounded organelle [C]|cellular component o…
MZ00024757	GRMZM2G086637_T03	100281982	GO:0005215|GO:0005622|GO:0006810	GO:0005575|GO:0005623|GO:0003674|GO:0008150|GO:0051179|GO:0044464|GO:0051234	transporter activity [F]|intracellular [C]|transport [P]	cellular_component [C]|cell [C]|molecular_function [F]|biological_process [P]|localization [P]|cell part [C]|establishment of localization [P]
MZ00024797, MZ00034359	GRMZM2G389118_T01	842999|827934|824700	GO:0000166|GO:0005525|GO:0005622|GO:0017111	GO:0032555|GO:0003824|GO:0032553|GO:0005623|GO:0003674|GO:0019001|GO:0005488|GO:0016787|GO:0016817|GO:0016462|GO:0016818|GO:0005575|GO:0044464|GO:0035639|GO:0032561|GO:0017076	nucleotide binding [F]|GTP binding [F]|intracellular [C]|nucleoside-triphosphatase activity [F]	purine ribonucleotide binding [F]|catalytic activity [F]|ribonucleotide binding [F]|cell [C]|molecular_function [F]|guanyl nucleotide binding [F]|binding [F]|hydrolase activity [F]|hydrolase activity, acting on acid anhydrides [F]|pyrophosphatase activity [F]|hydrolase activity, acting on acid anhydrides, in phosphorus-containing anhydrides [F]|cellular_component [C]|cell part [C]|GO:0035639|guan…
MZ00024849, MZ00037170	GRMZM2G039365_T06	838744	GO:0016020	GO:0005575|GO:0005623|GO:0044464	membrane [C]	cellular_component [C]|cell [C]|cell part [C]
MZ00024849	GRMZM2G153358_T02	838744	GO:0016020	GO:0005575|GO:0005623|GO:0044464	membrane [C]	cellular_component [C]|cell [C]|cell part [C]
MZ00024850	GRMZM2G075003_T02	4330332	GO:0006626|GO:0042719|GO:0045039	GO:0044424|GO:0005623|GO:0005622|GO:0044429|GO:0006810|GO:0043231|GO:0071842|GO:0071841|GO:0071840|GO:0043229|GO:0043226|GO:0043227|GO:0044422|GO:0044444|GO:0008150|GO:0051179|GO:0033036|GO:0044446|GO:0005739|GO:0005737|GO:0005740|GO:0017038|GO:0006839|GO:0046907|GO:0005575|GO:0005758|GO:0070585|GO:0043234|GO:0016044|GO:0044464|GO:0070727|GO:0051234|GO:0051641|GO:0009987|GO:0016043|GO:0034613|GO:…	protein targeting to mitochondrion [P]|mitochondrial intermembrane space protein transporter complex [C]|protein import into mitochondrial inner membrane [P]	intracellular part [C]|cell [C]|intracellular [C]|mitochondrial part [C]|transport [P]|intracellular membrane-bounded organelle [C]|cellular component organization at cellular level [P]|cellular component organization or biogenesis at cellular level [P]|cellular component organization or biogenesis [P]|intracellular organelle [C]|organelle [C]|membrane-bounded organelle [C]|organelle part [C]|cyt…
MZ00024964	GRMZM2G131525_T01	837378	GO:0004601|GO:0005484|GO:0005515|GO:0006886|GO:0006979|GO:0016020|GO:0016192|GO:0020037|GO:0055114	GO:0034613|GO:0003824|GO:0005623|GO:0051649|GO:0006810|GO:0046872|GO:0005488|GO:0043167|GO:0046914|GO:0008150|GO:0033036|GO:0051179|GO:0016209|GO:0008152|GO:0042221|GO:0045184|GO:0006950|GO:0003674|GO:0016491|GO:0015031|GO:0046906|GO:0008104|GO:0046907|GO:0043169|GO:0005506|GO:0005575|GO:0016684|GO:0044464|GO:0070727|GO:0050896|GO:0051234|GO:0051641|GO:0009987	peroxidase activity [F]|SNAP receptor activity [F]|protein binding [F]|intracellular protein transport [P]|response to oxidative stress [P]|membrane [C]|vesicle-mediated transport [P]|heme binding [F]|oxidation reduction [P]	cellular protein localization [P]|catalytic activity [F]|cell [C]|establishment of localization in cell [P]|transport [P]|metal ion binding [F]|binding [F]|ion binding [F]|transition metal ion binding [F]|biological_process [P]|macromolecule localization [P]|localization [P]|antioxidant activity [F]|metabolic process [P]|response to chemical stimulus [P]|establishment of protein localization [P]|…
MZ00025004	GRMZM2G052667_T02		GO:0003677|GO:0003700|GO:0006355|GO:0004672|GO:0004674|GO:0005524|GO:0005829|GO:0006468|GO:0016301	GO:0044424|GO:0005623|GO:0003824|GO:0050789|GO:0005622|GO:0009889|GO:0031326|GO:0006807|GO:0019538|GO:0050794|GO:0005488|GO:0031323|GO:0032774|GO:0009058|GO:0006796|GO:0009059|GO:0044444|GO:0008150|GO:0006793|GO:0016773|GO:0035639|GO:0090304|GO:0008152|GO:0016772|GO:0017076|GO:0051171|GO:0032555|GO:0001883|GO:0001882|GO:0034641|GO:0005737|GO:0032553|GO:0003674|GO:0032559|GO:0003676|GO:0034645|GO:…	DNA binding [F]|sequence-specific DNA binding transcription factor activity [F]|regulation of transcription, DNA-dependent [P]|protein kinase activity [F]|protein serine/threonine kinase activity [F]|ATP binding [F]|cytosol [C]|protein amino acid phosphorylation [P]|kinase activity [F]	intracellular part [C]|cell [C]|catalytic activity [F]|regulation of biological process [P]|intracellular [C]|regulation of biosynthetic process [P]|regulation of cellular biosynthetic process [P]|nitrogen compound metabolic process [P]|protein metabolic process [P]|regulation of cellular process [P]|binding [F]|regulation of cellular metabolic process [P]|RNA biosynthetic process [P]|biosyntheti…
MZ00025009	GRMZM2G146818_T03	834779	GO:0003723|GO:0003735|GO:0005622|GO:0005840|GO:0006412|GO:0015935	GO:0044424|GO:0005623|GO:0044249|GO:0043228|GO:0043229|GO:0019538|GO:0043226|GO:0005488|GO:0044422|GO:0009058|GO:0044238|GO:0009059|GO:0044237|GO:0044444|GO:0008150|GO:0044446|GO:0008152|GO:0032991|GO:0030529|GO:0005737|GO:0005198|GO:0003674|GO:0003676|GO:0034645|GO:0005575|GO:0043170|GO:0043232|GO:0044267|GO:0044260|GO:0044464|GO:0010467|GO:0009987	RNA binding [F]|structural constituent of ribosome [F]|intracellular [C]|ribosome [C]|translation [P]|small ribosomal subunit [C]	intracellular part [C]|cell [C]|cellular biosynthetic process [P]|non-membrane-bounded organelle [C]|intracellular organelle [C]|protein metabolic process [P]|organelle [C]|binding [F]|organelle part [C]|biosynthetic process [P]|primary metabolic process [P]|macromolecule biosynthetic process [P]|cellular metabolic process [P]|cytoplasmic part [C]|biological_process [P]|intracellular organelle pa…
MZ00025013	GRMZM2G063676_T01	844333	GO:0005524|GO:0006457	GO:0032555|GO:0001883|GO:0001882|GO:0032553|GO:0003674|GO:0032559|GO:0030554|GO:0019538|GO:0005488|GO:0000166|GO:0044238|GO:0044237|GO:0043170|GO:0008150|GO:0044267|GO:0044260|GO:0035639|GO:0008152|GO:0017076|GO:0009987	ATP binding [F]|protein folding [P]	purine ribonucleotide binding [F]|purine nucleoside binding [F]|nucleoside binding [F]|ribonucleotide binding [F]|molecular_function [F]|adenyl ribonucleotide binding [F]|adenyl nucleotide binding [F]|protein metabolic process [P]|binding [F]|nucleotide binding [F]|primary metabolic process [P]|cellular metabolic process [P]|macromolecule metabolic process [P]|biological_process [P]|cellular prot…
MZ00025095	GRMZM2G106462	100275818	GO:0008150|GO:0012505|GO:0016020|GO:0016021	GO:0044425|GO:0005575|GO:0005623|GO:0031224|GO:0044464	biological_process [P]|endomembrane system [C]|membrane [C]|integral to membrane [C]	membrane part [C]|cellular_component [C]|cell [C]|intrinsic to membrane [C]|cell part [C]
MZ00025168	GRMZM2G171688_T01	839866	GO:0000166|GO:0004812|GO:0004820|GO:0005524|GO:0005737|GO:0006412|GO:0006418|GO:0006426|GO:0005739|GO:0046686	GO:0044424|GO:0005623|GO:0003824|GO:0005622|GO:0043231|GO:0010038|GO:0006807|GO:0043229|GO:0019538|GO:0010035|GO:0005488|GO:0043226|GO:0043227|GO:0006082|GO:0009058|GO:0009059|GO:0044444|GO:0034660|GO:0008150|GO:0090304|GO:0035639|GO:0008152|GO:0017076|GO:0032555|GO:0001883|GO:0001882|GO:0034641|GO:0032553|GO:0003674|GO:0032559|GO:0034645|GO:0006139|GO:0005575|GO:0044464|GO:0050896|GO:0010467|GO:…	nucleotide binding [F]|aminoacyl-tRNA ligase activity [F]|glycine-tRNA ligase activity [F]|ATP binding [F]|cytoplasm [C]|translation [P]|tRNA aminoacylation for protein translation [P]|glycyl-tRNA aminoacylation [P]|mitochondrion [C]|response to cadmium ion [P]	intracellular part [C]|cell [C]|catalytic activity [F]|intracellular [C]|intracellular membrane-bounded organelle [C]|response to metal ion [P]|nitrogen compound metabolic process [P]|intracellular organelle [C]|protein metabolic process [P]|response to inorganic substance [P]|binding [F]|organelle [C]|membrane-bounded organelle [C]|organic acid metabolic process [P]|biosynthetic process [P]|macr…
MZ00025221	GRMZM2G464137_T02	841405	GO:0009086|GO:0046522	GO:0003824|GO:0044249|GO:0046394|GO:0006807|GO:0042180|GO:0006082|GO:0009058|GO:0008652|GO:0044238|GO:0009309|GO:0044237|GO:0009308|GO:0008150|GO:0009066|GO:0009067|GO:0006790|GO:0016773|GO:0008152|GO:0016772|GO:0006520|GO:0044106|GO:0016053|GO:0034641|GO:0003674|GO:0019752|GO:0044281|GO:0000096|GO:0044283|GO:0000097|GO:0016301|GO:0044272|GO:0043436|GO:0006555|GO:0044271|GO:0016740|GO:0009987	methionine biosynthetic process [P]|S-methyl-5-thioribose kinase activity [F]	catalytic activity [F]|cellular biosynthetic process [P]|carboxylic acid biosynthetic process [P]|nitrogen compound metabolic process [P]|cellular ketone metabolic process [P]|organic acid metabolic process [P]|biosynthetic process [P]|cellular amino acid biosynthetic process [P]|primary metabolic process [P]|amine biosynthetic process [P]|cellular metabolic process [P]|amine metabolic process [P…
MZ00025279, MZ00035556	GRMZM2G044460_T01	4327740	GO:0005198	GO:0005575|GO:0003674|	structural molecule activity [F]|	|cellular_component [C]|molecular_function [F]|
MZ00025330	GRMZM2G145451_T04	100273905	GO:0008152|GO:0009094|GO:0016597	GO:0003824|GO:0009073|GO:0009072|GO:0019438|GO:0044249|GO:0046394|GO:0006807|GO:0042180|GO:0005488|GO:0006082|GO:0009058|GO:0008652|GO:0044238|GO:0044237|GO:0009309|GO:0009308|GO:0006725|GO:0008150|GO:0016835|GO:0006520|GO:0044106|GO:0016836|GO:0016053|GO:0016829|GO:0034641|GO:0003674|GO:0019752|GO:0044281|GO:0046417|GO:0044283|GO:0043436|GO:0044271|GO:0006558|GO:0031406|GO:0043648|GO:0043176|GO:…	|metabolic process [P]|L-phenylalanine biosynthetic process [P]|amino acid binding [F]	catalytic activity [F]|aromatic amino acid family biosynthetic process [P]|aromatic amino acid family metabolic process [P]|aromatic compound biosynthetic process [P]|cellular biosynthetic process [P]|carboxylic acid biosynthetic process [P]|nitrogen compound metabolic process [P]|cellular ketone metabolic process [P]|binding [F]|organic acid metabolic process [P]|biosynthetic process [P]|cellula…
MZ00025341	GRMZM2G170336_T02	100101519	GO:0003735|GO:0005622|GO:0005840|GO:0006412|GO:0015935	GO:0044424|GO:0005623|GO:0044249|GO:0043228|GO:0043229|GO:0019538|GO:0043226|GO:0044422|GO:0009058|GO:0044238|GO:0009059|GO:0044237|GO:0044444|GO:0008150|GO:0044446|GO:0008152|GO:0032991|GO:0030529|GO:0005737|GO:0005198|GO:0003674|GO:0034645|GO:0005575|GO:0043170|GO:0043232|GO:0044267|GO:0044260|GO:0044464|GO:0010467|GO:0009987	structural constituent of ribosome [F]|intracellular [C]|ribosome [C]|translation [P]|small ribosomal subunit [C]	intracellular part [C]|cell [C]|cellular biosynthetic process [P]|non-membrane-bounded organelle [C]|intracellular organelle [C]|protein metabolic process [P]|organelle [C]|organelle part [C]|biosynthetic process [P]|primary metabolic process [P]|macromolecule biosynthetic process [P]|cellular metabolic process [P]|cytoplasmic part [C]|biological_process [P]|intracellular organelle part [C]|metab…
MZ00025356	GRMZM2G098208_T02	834754	GO:0005956|GO:0019887	GO:0030234|GO:0005575|GO:0044424|GO:0005623|GO:0003674|GO:0005622|GO:0019207|GO:0043234|GO:0044464|GO:0032991	protein kinase CK2 complex [C]|protein kinase regulator activity [F]	enzyme regulator activity [F]|cellular_component [C]|intracellular part [C]|cell [C]|molecular_function [F]|intracellular [C]|kinase regulator activity [F]|protein complex [C]|cell part [C]|macromolecular complex [C]
MZ00025406	GRMZM2G169927_T02	829240	GO:0005737|GO:0008168	GO:0005575|GO:0044424|GO:0003824|GO:0005623|GO:0003674|GO:0005622|GO:0016740|GO:0016741|GO:0044464	cytoplasm [C]|methyltransferase activity [F]	cellular_component [C]|intracellular part [C]|catalytic activity [F]|cell [C]|molecular_function [F]|intracellular [C]|transferase activity [F]|transferase activity, transferring one-carbon groups [F]|cell part [C]
MZ00025435, MZ00043766	GRMZM2G179797_T03	100272752	GO:0003824|GO:0004795|GO:0006520|GO:0008152|GO:0009088|GO:0030170	GO:0019842|GO:0044249|GO:0046394|GO:0006807|GO:0042180|GO:0005488|GO:0006566|GO:0009058|GO:0006082|GO:0044238|GO:0008652|GO:0044237|GO:0009309|GO:0009308|GO:0008150|GO:0016835|GO:0009066|GO:0009067|GO:0070279|GO:0044106|GO:0016838|GO:0016053|GO:0016829|GO:0034641|GO:0048037|GO:0003674|GO:0019752|GO:0044281|GO:0044283|GO:0043436|GO:0044271|GO:0009987	catalytic activity [F]|threonine synthase activity [F]|cellular amino acid metabolic process [P]|metabolic process [P]|threonine biosynthetic process [P]|pyridoxal phosphate binding [F]	vitamin binding [F]|cellular biosynthetic process [P]|carboxylic acid biosynthetic process [P]|nitrogen compound metabolic process [P]|cellular ketone metabolic process [P]|binding [F]|threonine metabolic process [P]|biosynthetic process [P]|organic acid metabolic process [P]|primary metabolic process [P]|cellular amino acid biosynthetic process [P]|cellular metabolic process [P]|amine biosynthet…
MZ00025456	GRMZM2G129451_T02	832497	GO:0009011|GO:0009058|GO:0009250	GO:0005976|GO:0003824|GO:0046527|GO:0044249|GO:0005975|GO:0009059|GO:0044238|GO:0044237|GO:0008150|GO:0044042|GO:0008152|GO:0000271|GO:0003674|GO:0016757|GO:0034645|GO:0016051|GO:0016758|GO:0033692|GO:0006073|GO:0043170|GO:0016740|GO:0044264|GO:0044260|GO:0044262|GO:0009987|GO:0034637	starch synthase activity [F]|biosynthetic process [P]|glucan biosynthetic process [P]	polysaccharide metabolic process [P]|catalytic activity [F]|glucosyltransferase activity [F]|cellular biosynthetic process [P]|carbohydrate metabolic process [P]|macromolecule biosynthetic process [P]|primary metabolic process [P]|cellular metabolic process [P]|biological_process [P]|glucan metabolic process [P]|metabolic process [P]|polysaccharide biosynthetic process [P]|molecular_function [F]|…
MZ00025480	GRMZM2G071089_T01	827773	GO:0003735|GO:0005622|GO:0005840|GO:0006412|GO:0016020	GO:0044424|GO:0005623|GO:0044249|GO:0043228|GO:0043229|GO:0019538|GO:0043226|GO:0009058|GO:0044238|GO:0009059|GO:0044237|GO:0044444|GO:0008150|GO:0008152|GO:0032991|GO:0030529|GO:0005737|GO:0005198|GO:0003674|GO:0034645|GO:0005575|GO:0043170|GO:0043232|GO:0044267|GO:0044260|GO:0044464|GO:0010467|GO:0009987	structural constituent of ribosome [F]|intracellular [C]|ribosome [C]|translation [P]|membrane [C]	intracellular part [C]|cell [C]|cellular biosynthetic process [P]|non-membrane-bounded organelle [C]|intracellular organelle [C]|protein metabolic process [P]|organelle [C]|biosynthetic process [P]|primary metabolic process [P]|macromolecule biosynthetic process [P]|cellular metabolic process [P]|cytoplasmic part [C]|biological_process [P]|metabolic process [P]|macromolecular complex [C]|ribonucl…
MZ00025493, MZ00025494, MZ00042760	GRMZM5G895991_T01	827575	GO:0003824|GO:0004018|GO:0006188|GO:0009152|GO:0050825|GO:0050826	GO:0034404|GO:0046040|GO:0006807|GO:0005488|GO:0009628|GO:0009058|GO:0008150|GO:0008152|GO:0016829|GO:0034641|GO:0009259|GO:0006163|GO:0006950|GO:0003674|GO:0006164|GO:0009260|GO:0009168|GO:0006139|GO:0046483|GO:0034654|GO:0009161|GO:0009165|GO:0009167|GO:0018130|GO:0009266|GO:0050896|GO:0009156|GO:0009987|GO:0042592|GO:0009150|GO:0065007|GO:0009409|GO:0044249|GO:0044238|GO:0016842|GO:0044237|GO:…	catalytic activity [F]|N6-(1,2-dicarboxyethyl)AMP AMP-lyase (fumarate-forming) activity [F]|IMP biosynthetic process [P]|purine ribonucleotide biosynthetic process [P]||ice binding [F]|response to freezing [P]	nucleobase, nucleoside and nucleotide biosynthetic process [P]|IMP metabolic process [P]|nitrogen compound metabolic process [P]|binding [F]|response to abiotic stimulus [P]|biosynthetic process [P]||biological_process [P]|metabolic process [P]|lyase activity [F]|cellular nitrogen compound metabolic process [P]|ribonucleotide metabolic process [P]|purine nucleotide metabolic process [P]|response …
MZ00025515, MZ00025520	GRMZM2G014069_T01	821977	GO:0003824|GO:0004160|GO:0008152|GO:0009082	GO:0044249|GO:0046394|GO:0009081|GO:0006807|GO:0042180|GO:0009058|GO:0006082|GO:0008652|GO:0044238|GO:0009309|GO:0044237|GO:0009308|GO:0008150|GO:0016835|GO:0044106|GO:0006520|GO:0016836|GO:0016053|GO:0016829|GO:0034641|GO:0003674|GO:0019752|GO:0044281|GO:0044283|GO:0043436|GO:0044271|GO:0009987	catalytic activity [F]|dihydroxy-acid dehydratase activity [F]|metabolic process [P]|branched chain family amino acid biosynthetic process [P]	cellular biosynthetic process [P]|carboxylic acid biosynthetic process [P]|branched chain family amino acid metabolic process [P]|nitrogen compound metabolic process [P]|cellular ketone metabolic process [P]|biosynthetic process [P]|organic acid metabolic process [P]|cellular amino acid biosynthetic process [P]|primary metabolic process [P]|amine biosynthetic process [P]|cellular metabolic proces…
MZ00025523, MZ00036901, MZ00037703	GRMZM2G027835_T02	819152	GO:0008152|GO:0008840|GO:0016829|GO:0019877	GO:0003824|GO:0046451|GO:0044249|GO:0046394|GO:0006807|GO:0042180|GO:0009085|GO:0006082|GO:0009058|GO:0044238|GO:0008652|GO:0009309|GO:0044237|GO:0009308|GO:0008150|GO:0009066|GO:0016835|GO:0009067|GO:0044106|GO:0006520|GO:0016836|GO:0016053|GO:0034641|GO:0003674|GO:0019752|GO:0044281|GO:0044283|GO:0043436|GO:0044271|GO:0006553|GO:0043648|GO:0009089|GO:0009987	metabolic process [P]|dihydrodipicolinate synthase activity [F]|lyase activity [F]|diaminopimelate biosynthetic process [P]	catalytic activity [F]|diaminopimelate metabolic process [P]|cellular biosynthetic process [P]|carboxylic acid biosynthetic process [P]|nitrogen compound metabolic process [P]|cellular ketone metabolic process [P]|lysine biosynthetic process [P]|organic acid metabolic process [P]|biosynthetic process [P]|primary metabolic process [P]|cellular amino acid biosynthetic process [P]|amine biosynthetic…
MZ00025540	GRMZM2G120652_T01	100272732	GO:0003824|GO:0008152|GO:0009228|GO:0042823	GO:0019438|GO:0044249|GO:0051188|GO:0042723|GO:0006807|GO:0042724|GO:0051186|GO:0009058|GO:0044237|GO:0006725|GO:0008150|GO:0006790|GO:0006732|GO:0034641|GO:0003674|GO:0044281|GO:0006772|GO:0044283|GO:0009108|GO:0046483|GO:0009110|GO:0042364|GO:0044272|GO:0042816|GO:0044271|GO:0042819|GO:0018130|GO:0042822|GO:0006767|GO:0006766|GO:0009987	catalytic activity [F]|metabolic process [P]|thiamin biosynthetic process [P]|pyridoxal phosphate biosynthetic process [P]	aromatic compound biosynthetic process [P]|cellular biosynthetic process [P]|cofactor biosynthetic process [P]|thiamin and derivative metabolic process [P]|nitrogen compound metabolic process [P]|thiamin and derivative biosynthetic process [P]|cofactor metabolic process [P]|biosynthetic process [P]|cellular metabolic process [P]|cellular aromatic compound metabolic process [P]|biological_process …
MZ00025587	GRMZM2G347201_T01	842894	GO:0006813|GO:0015079|GO:0016020	GO:0006812|GO:0005623|GO:0003674|GO:0006811|GO:0006810|GO:0022857|GO:0022891|GO:0022890|GO:0022892|GO:0046873|GO:0030001|GO:0008324|GO:0005575|GO:0015672|GO:0005215|GO:0008150|GO:0051179|GO:0044464|GO:0015075|GO:0051234|GO:0015077	potassium ion transport [P]|potassium ion transmembrane transporter activity [F]|membrane [C]	cation transport [P]|cell [C]|molecular_function [F]|ion transport [P]|transport [P]|transmembrane transporter activity [F]|substrate-specific transmembrane transporter activity [F]|inorganic cation transmembrane transporter activity [F]|substrate-specific transporter activity [F]|metal ion transmembrane transporter activity [F]|metal ion transport [P]|cation transmembrane transporter activity [F…
MZ00025604	GRMZM2G443985_T01	4340153	GO:0003872|GO:0005524|GO:0005945|GO:0006096	GO:0044424|GO:0005623|GO:0003824|GO:0005622|GO:0005829|GO:0005488|GO:0005975|GO:0009056|GO:0044444|GO:0044445|GO:0008150|GO:0006091|GO:0016773|GO:0035639|GO:0008152|GO:0016772|GO:0017076|GO:0001883|GO:0032555|GO:0001882|GO:0016052|GO:0005737|GO:0019200|GO:0032553|GO:0003674|GO:0032559|GO:0016301|GO:0046365|GO:0000166|GO:0006006|GO:0006007|GO:0005575|GO:0005996|GO:0043234|GO:0008443|GO:0044464|GO:…	6-phosphofructokinase activity [F]|ATP binding [F]|6-phosphofructokinase complex [C]|glycolysis [P]	intracellular part [C]|cell [C]|catalytic activity [F]|intracellular [C]|cytosol [C]|binding [F]|carbohydrate metabolic process [P]|catabolic process [P]|cytoplasmic part [C]|cytosolic part [C]|biological_process [P]|generation of precursor metabolites and energy [P]|phosphotransferase activity, alcohol group as acceptor [F]|GO:0035639|metabolic process [P]|transferase activity, transferring phos…
MZ00025653	GRMZM2G143568_T01	4344900	GO:0003723	GO:0003674|GO:0003676|GO:0005488	RNA binding [F]	molecular_function [F]|nucleic acid binding [F]|binding [F]
MZ00025668	GRMZM2G134396_T03	818408	GO:0003876|GO:0009168|GO:0019239	GO:0009150|GO:0003824|GO:0034404|GO:0044249|GO:0006807|GO:0016787|GO:0009058|GO:0044238|GO:0044237|GO:0008150|GO:0009127|GO:0072522|GO:0009126|GO:0008152|GO:0009124|GO:0072521|GO:0009123|GO:0009117|GO:0034641|GO:0003674|GO:0006163|GO:0009259|GO:0009260|GO:0006164|GO:0044281|GO:0044283|GO:0006139|GO:0046483|GO:0034654|GO:0009161|GO:0006753|GO:0044271|GO:0016814|GO:0009165|GO:0009167|GO:0018130|GO:…	AMP deaminase activity [F]|purine ribonucleoside monophosphate biosynthetic process [P]|deaminase activity [F]	purine ribonucleotide metabolic process [P]|catalytic activity [F]|nucleobase, nucleoside and nucleotide biosynthetic process [P]|cellular biosynthetic process [P]|nitrogen compound metabolic process [P]|hydrolase activity [F]|biosynthetic process [P]|primary metabolic process [P]|cellular metabolic process [P]|biological_process [P]|purine nucleoside monophosphate biosynthetic process [P]|GO:007…
MZ00025691	GRMZM2G041050_T07	100279038	GO:0005215|GO:0006810|GO:0016020|GO:0055085	GO:0005575|GO:0005623|GO:0003674|GO:0008150|GO:0051179|GO:0044464|GO:0051234|GO:0009987	transporter activity [F]|transport [P]|membrane [C]|transmembrane transport [P]	cellular_component [C]|cell [C]|molecular_function [F]|biological_process [P]|localization [P]|cell part [C]|establishment of localization [P]|cellular process [P]
MZ00025701	GRMZM2G010257_T01	834001|822480	GO:0003735|GO:0005622|GO:0005840|GO:0006412|GO:0006414|GO:0005829|GO:0005886|GO:0022626	GO:0044424|GO:0005623|GO:0016020|GO:0044249|GO:0043228|GO:0043229|GO:0019538|GO:0043226|GO:0009058|GO:0044238|GO:0009059|GO:0044237|GO:0044444|GO:0008150|GO:0044445|GO:0008152|GO:0032991|GO:0030529|GO:0005737|GO:0005198|GO:0003674|GO:0034645|GO:0005575|GO:0043170|GO:0043232|GO:0044267|GO:0044260|GO:0071944|GO:0044464|GO:0010467|GO:0009987	structural constituent of ribosome [F]|intracellular [C]|ribosome [C]|translation [P]|translational elongation [P]|cytosol [C]|plasma membrane [C]|cytosolic ribosome [C]	intracellular part [C]|cell [C]|membrane [C]|cellular biosynthetic process [P]|non-membrane-bounded organelle [C]|intracellular organelle [C]|protein metabolic process [P]|organelle [C]|biosynthetic process [P]|primary metabolic process [P]|macromolecule biosynthetic process [P]|cellular metabolic process [P]|cytoplasmic part [C]|biological_process [P]|cytosolic part [C]|metabolic process [P]|mac…
MZ00025814	GRMZM2G013465_T01	832626	GO:0000159|GO:0007165|GO:0008601	GO:0044424|GO:0005623|GO:0003674|GO:0005622|GO:0050789|GO:0065007|GO:0019208|GO:0050794|GO:0030234|GO:0005575|GO:0019888|GO:0008150|GO:0043234|GO:0008287|GO:0044464|GO:0032991|GO:0051716|GO:0050896|GO:0023052|GO:0009987	protein phosphatase type 2A complex [C]|signal transduction [P]|protein phosphatase type 2A regulator activity [F]	intracellular part [C]|cell [C]|molecular_function [F]|intracellular [C]|regulation of biological process [P]|biological regulation [P]|phosphatase regulator activity [F]|regulation of cellular process [P]|enzyme regulator activity [F]|cellular_component [C]|protein phosphatase regulator activity [F]|biological_process [P]|protein complex [C]|protein serine/threonine phosphatase complex [C]|cell …
MZ00025817	GRMZM2G035520_T02	836388	GO:0003824|GO:0005524|GO:0006754|GO:0006812|GO:0008152|GO:0015662|GO:0016020|GO:0016021|GO:0016820|GO:0016887|GO:0005886|GO:0008553|GO:0009651	GO:0044425|GO:0005623|GO:0046034|GO:0034404|GO:0006811|GO:0006810|GO:0006807|GO:0009201|GO:0005488|GO:0009628|GO:0009206|GO:0016787|GO:0009205|GO:0009058|GO:0031224|GO:0009199|GO:0015405|GO:0008150|GO:0051179|GO:0035639|GO:0015399|GO:0017076|GO:0032555|GO:0001883|GO:0001882|GO:0034641|GO:0032553|GO:0009259|GO:0006163|GO:0006950|GO:0003674|GO:0043492|GO:0032559|GO:0006164|GO:0009260|GO:0006139|GO:…	catalytic activity [F]|ATP binding [F]|ATP biosynthetic process [P]|cation transport [P]|metabolic process [P]|ATPase activity, coupled to transmembrane movement of ions, phosphorylative mechanism [F]|membrane [C]|integral to membrane [C]|hydrolase activity, acting on acid anhydrides, catalyzing transmembrane movement of substances [F]|ATPase activity [F]|plasma membrane [C]|hydrogen-exporting AT…	membrane part [C]|cell [C]|ATP metabolic process [P]|nucleobase, nucleoside and nucleotide biosynthetic process [P]|ion transport [P]|transport [P]|nitrogen compound metabolic process [P]|ribonucleoside triphosphate biosynthetic process [P]|binding [F]|response to abiotic stimulus [P]|purine ribonucleoside triphosphate biosynthetic process [P]|hydrolase activity [F]|purine ribonucleoside triphosp…
MZ00025857	GRMZM5G846140_T01	4327440	GO:0003723	GO:0003674|GO:0003676|GO:0005488	RNA binding [F]	molecular_function [F]|nucleic acid binding [F]|binding [F]
MZ00025871	GRMZM2G110504_T01	4348334|100381366	GO:0003735|GO:0005622|GO:0005840|GO:0006412	GO:0044424|GO:0005623|GO:0044249|GO:0043228|GO:0043229|GO:0019538|GO:0043226|GO:0009058|GO:0044238|GO:0009059|GO:0044237|GO:0044444|GO:0008150|GO:0008152|GO:0032991|GO:0030529|GO:0005737|GO:0005198|GO:0003674|GO:0034645|GO:0005575|GO:0043170|GO:0043232|GO:0044267|GO:0044260|GO:0044464|GO:0010467|GO:0009987	structural constituent of ribosome [F]|intracellular [C]|ribosome [C]|translation [P]	intracellular part [C]|cell [C]|cellular biosynthetic process [P]|non-membrane-bounded organelle [C]|intracellular organelle [C]|protein metabolic process [P]|organelle [C]|biosynthetic process [P]|primary metabolic process [P]|macromolecule biosynthetic process [P]|cellular metabolic process [P]|cytoplasmic part [C]|biological_process [P]|metabolic process [P]|macromolecular complex [C]|ribonucl…
MZ00025874	GRMZM2G056916_T02	828179	GO:0016020	GO:0005575|GO:0005623|GO:0044464	membrane [C]	cellular_component [C]|cell [C]|cell part [C]
MZ00025875	GRMZM2G093347_T01	839636	GO:0003999|GO:0005737|GO:0006168|GO:0009116	GO:0044424|GO:0046112|GO:0003824|GO:0043101|GO:0005623|GO:0005622|GO:0034404|GO:0044249|GO:0043096|GO:0043094|GO:0006807|GO:0009058|GO:0044238|GO:0044237|GO:0006725|GO:0042440|GO:0008150|GO:0072522|GO:0072521|GO:0008152|GO:0046083|GO:0034641|GO:0003674|GO:0046148|GO:0009112|GO:0016757|GO:0009113|GO:0044281|GO:0044283|GO:0046084|GO:0046483|GO:0006139|GO:0016763|GO:0034654|GO:0005575|GO:0006144|GO:…	adenine phosphoribosyltransferase activity [F]|cytoplasm [C]|adenine salvage [P]|nucleoside metabolic process [P]	intracellular part [C]|nucleobase biosynthetic process [P]|catalytic activity [F]|purine salvage [P]|cell [C]|intracellular [C]|nucleobase, nucleoside and nucleotide biosynthetic process [P]|cellular biosynthetic process [P]|purine base salvage [P]|cellular metabolic compound salvage [P]|nitrogen compound metabolic process [P]|biosynthetic process [P]|primary metabolic process [P]|cellular metabo…
MZ00025879	GRMZM2G010363_T01	100216821	GO:0005215|GO:0005622|GO:0006810	GO:0005575|GO:0005623|GO:0003674|GO:0008150|GO:0051179|GO:0044464|GO:0051234	transporter activity [F]|intracellular [C]|transport [P]	cellular_component [C]|cell [C]|molecular_function [F]|biological_process [P]|localization [P]|cell part [C]|establishment of localization [P]
MZ00025916	GRMZM2G073950_T01	817290	GO:0006596|GO:0006807|GO:0016810|GO:0050126	GO:0034641|GO:0003824|GO:0003674|GO:0044249|GO:0016787|GO:0006595|GO:0009058|GO:0044237|GO:0044271|GO:0009309|GO:0009308|GO:0008150|GO:0016811|GO:0006576|GO:0042401|GO:0008152|GO:0044106|GO:0009987	polyamine biosynthetic process [P]|nitrogen compound metabolic process [P]|hydrolase activity, acting on carbon-nitrogen (but not peptide) bonds [F]|N-carbamoylputrescine amidase activity [F]	cellular nitrogen compound metabolic process [P]|catalytic activity [F]|molecular_function [F]|cellular biosynthetic process [P]|hydrolase activity [F]|polyamine metabolic process [P]|biosynthetic process [P]|cellular metabolic process [P]|cellular nitrogen compound biosynthetic process [P]|amine biosynthetic process [P]|amine metabolic process [P]|biological_process [P]|hydrolase activity, actin…
MZ00025924	GRMZM2G011213_T01	4325462	GO:0005759	GO:0005739|GO:0044424|GO:0005623|GO:0005737|GO:0005622|GO:0044429|GO:0043231|GO:0043229|GO:0043226|GO:0043227|GO:0044422|GO:0005575|GO:0044444|GO:0043233|GO:0044446|GO:0031974|GO:0070013|GO:0044464	mitochondrial matrix [C]	mitochondrion [C]|intracellular part [C]|cell [C]|cytoplasm [C]|intracellular [C]|mitochondrial part [C]|intracellular membrane-bounded organelle [C]|intracellular organelle [C]|organelle [C]|membrane-bounded organelle [C]|organelle part [C]|cellular_component [C]|cytoplasmic part [C]|organelle lumen [C]|intracellular organelle part [C]|membrane-enclosed lumen [C]|intracellular organelle lumen [C…
MZ00025974	GRMZM5G812923_T03	820046	GO:0005507|GO:0005743|GO:0006825|GO:0006878|GO:0008535|GO:0016209|GO:0016491	GO:0044424|GO:0006812|GO:0003824|GO:0005623|GO:0016020|GO:0005622|GO:0044429|GO:0006811|GO:0006810|GO:0043231|GO:0071842|GO:0071841|GO:0071840|GO:0043229|GO:0005488|GO:0046872|GO:0043226|GO:0030003|GO:0043227|GO:0030001|GO:0071844|GO:0044422|GO:0031090|GO:0044444|GO:0008150|GO:0051179|GO:0044446|GO:0050801|GO:0006461|GO:0043623|GO:0005739|GO:0005737|GO:0003674|GO:0044085|GO:0071822|GO:0005740|GO:…	copper ion binding [F]|mitochondrial inner membrane [C]|copper ion transport [P]|cellular copper ion homeostasis [P]|respiratory chain complex IV assembly [P]|antioxidant activity [F]|oxidoreductase activity [F]	intracellular part [C]|cation transport [P]|catalytic activity [F]|cell [C]|membrane [C]|intracellular [C]|mitochondrial part [C]|ion transport [P]|transport [P]|intracellular membrane-bounded organelle [C]|cellular component organization at cellular level [P]|cellular component organization or biogenesis at cellular level [P]|cellular component organization or biogenesis [P]|intracellular organe…
MZ00026003	GRMZM2G049839	820522	GO:0005634|GO:0005829|GO:0046686	GO:0042221|GO:0044424|GO:0005623|GO:0005737|GO:0005622|GO:0010038|GO:0043231|GO:0043229|GO:0010035|GO:0043226|GO:0043227|GO:0005575|GO:0044444|GO:0008150|GO:0044464|GO:0050896	nucleus [C]|cytosol [C]|response to cadmium ion [P]	response to chemical stimulus [P]|intracellular part [C]|cell [C]|cytoplasm [C]|intracellular [C]|response to metal ion [P]|intracellular membrane-bounded organelle [C]|intracellular organelle [C]|response to inorganic substance [P]|organelle [C]|membrane-bounded organelle [C]|cellular_component [C]|cytoplasmic part [C]|biological_process [P]|cell part [C]|response to stimulus [P]
MZ00026042	GRMZM2G150521_T01	100283403	GO:0003676|GO:0016020|GO:0051260	GO:0065003|GO:0005623|GO:0003674|GO:0044085|GO:0051259|GO:0071822|GO:0071840|GO:0005488|GO:0070271|GO:0005575|GO:0008150|GO:0043933|GO:0044464|GO:0006461|GO:0022607|GO:0016043	nucleic acid binding [F]|membrane [C]|protein homooligomerization [P]	macromolecular complex assembly [P]|cell [C]|molecular_function [F]|cellular component biogenesis [P]|protein oligomerization [P]|protein complex subunit organization [P]|cellular component organization or biogenesis [P]|binding [F]|protein complex biogenesis [P]|cellular_component [C]|biological_process [P]|macromolecular complex subunit organization [P]|cell part [C]|protein complex assembly [P…
MZ00026047	GRMZM2G381395_T01	831424	GO:0003677|GO:0003899|GO:0006350	GO:0003824|GO:0044249|GO:0006807|GO:0005488|GO:0009058|GO:0009059|GO:0044238|GO:0044237|GO:0016779|GO:0008150|GO:0090304|GO:0008152|GO:0016772|GO:0034062|GO:0034641|GO:0003674|GO:0003676|GO:0034645|GO:0006139|GO:0043170|GO:0016740|GO:0044260|GO:0010467|GO:0009987	DNA binding [F]|DNA-directed RNA polymerase activity [F]|transcription [P]	catalytic activity [F]|cellular biosynthetic process [P]|nitrogen compound metabolic process [P]|binding [F]|biosynthetic process [P]|macromolecule biosynthetic process [P]|primary metabolic process [P]|cellular metabolic process [P]|nucleotidyltransferase activity [F]|biological_process [P]|nucleic acid metabolic process [P]|metabolic process [P]|transferase activity, transferring phosphorus-con…
MZ00026065	GRMZM2G044074_T02	818644	GO:0006779	GO:0016829|GO:0003824|GO:0034641|GO:0016830|GO:0003674|GO:0016831|GO:0044249|GO:0006778|GO:0051188|GO:0006807|GO:0046483|GO:0051186|GO:0009058|GO:0033014|GO:0044271|GO:0044237|GO:0033013|GO:0008150|GO:0018130|GO:0008152|GO:0009987	|porphyrin biosynthetic process [P]	lyase activity [F]|catalytic activity [F]|cellular nitrogen compound metabolic process [P]|carbon-carbon lyase activity [F]|molecular_function [F]|carboxy-lyase activity [F]|cellular biosynthetic process [P]|porphyrin metabolic process [P]|cofactor biosynthetic process [P]|nitrogen compound metabolic process [P]|heterocycle metabolic process [P]|cofactor metabolic process [P]|biosynthetic process…
MZ00026135	GRMZM2G412470_T02	836440|828582	GO:0004930|GO:0007186|GO:0016021|GO:0003674|GO:0005575|GO:0008150	GO:0044425|GO:0005623|GO:0050789|GO:0016020|GO:0065007|GO:0060089|GO:0050794|GO:0004888|GO:0004871|GO:0031224|GO:0007165|GO:0007166|GO:0044464|GO:0050896|GO:0051716|GO:0023052|GO:0009987|GO:0004872	G-protein coupled receptor activity [F]|G-protein coupled receptor protein signaling pathway [P]|integral to membrane [C]|molecular_function [F]|cellular_component [C]|biological_process [P]	membrane part [C]|cell [C]|regulation of biological process [P]|membrane [C]|biological regulation [P]|molecular transducer activity [F]|regulation of cellular process [P]|transmembrane receptor activity [F]|signal transducer activity [F]|intrinsic to membrane [C]|signal transduction [P]|cell surface receptor linked signaling pathway [P]|cell part [C]|response to stimulus [P]|cellular response to…
MZ00026142	GRMZM2G114312_T02	100193677	GO:0005249|GO:0006813|GO:0008076	GO:0044425|GO:0006812|GO:0005623|GO:0016021|GO:0016020|GO:0006811|GO:0006810|GO:0022891|GO:0022892|GO:0030001|GO:0005216|GO:0008324|GO:0022836|GO:0031226|GO:0022838|GO:0005244|GO:0015672|GO:0031224|GO:0022832|GO:0008150|GO:0051179|GO:0032991|GO:0022843|GO:0044459|GO:0003674|GO:0022857|GO:0015267|GO:0005261|GO:0034705|GO:0034703|GO:0005575|GO:0034702|GO:0005267|GO:0005215|GO:0022803|GO:0043234|GO:…	voltage-gated potassium channel activity [F]|potassium ion transport [P]|voltage-gated potassium channel complex [C]	membrane part [C]|cation transport [P]|cell [C]|integral to membrane [C]|membrane [C]|ion transport [P]|transport [P]|substrate-specific transmembrane transporter activity [F]|substrate-specific transporter activity [F]|metal ion transport [P]|ion channel activity [F]|cation transmembrane transporter activity [F]|gated channel activity [F]|intrinsic to plasma membrane [C]|substrate-specific chann…
MZ00026176	GRMZM2G031177_T02	4331884	|GO:0015297|GO:0016020|GO:0055085	GO:0042221|GO:0005623|GO:0003674|GO:0042493|GO:0006810|GO:0022857|GO:0015893|GO:0005575|GO:0022804|GO:0005215|GO:0015291|GO:0008150|GO:0051179|GO:0044464|GO:0050896|GO:0051234|GO:0009987	||antiporter activity [F]|membrane [C]|transmembrane transport [P]	response to chemical stimulus [P]|cell [C]|molecular_function [F]|response to drug [P]|transport [P]|transmembrane transporter activity [F]|drug transport [P]|cellular_component [C]|active transmembrane transporter activity [F]|transporter activity [F]|secondary active transmembrane transporter activity [F]|biological_process [P]|localization [P]|cell part [C]|response to stimulus [P]|establishme…
MZ00026179	GRMZM2G158277_T03	839378	GO:0006897|GO:0016020	GO:0005623|GO:0010324|GO:0006810|GO:0016192|GO:0071840|GO:0005575|GO:0061024|GO:0008150|GO:0051179|GO:0016044|GO:0044464|GO:0051234|GO:0009987|GO:0016043	endocytosis [P]|membrane [C]	cell [C]|membrane invagination [P]|transport [P]|vesicle-mediated transport [P]|cellular component organization or biogenesis [P]|cellular_component [C]|membrane organization [P]|biological_process [P]|localization [P]|cellular membrane organization [P]|cell part [C]|establishment of localization [P]|cellular process [P]|cellular component organization [P]
[truncated: 568 more rows]
